# Supplementary material for: Time-resolved analysis of DNA-protein interactions in living cells by UV laser pulses
Source: Sci Rep. 2017 Sep 15;7:11725. doi: 10.1038/s41598-017-12010-5 (PMC5601431; doi:10.1038/s41598-017-12010-5)
Supplement: Supplementary file 2 — Table S3 MS analysis [file 41598_2017_12010_MOESM2_ESM.xls]

## Sheet: all proteins
Gene name	Protein name	Uniprot	FA	UV	intensity - FA	intensity - UV	GOBP name	GOMF name	GOCC name	Interpro name	ENSG	ENST	ENSP
HIST1H4A;H4/A;H4FA;HIST1H4B;H4/I;H4FI;HIST1H4C;H4/G;H4FG;HIST1H4D;H4/B;H4FB;HIST1H4E;H4/J;H4FJ;HIST1H4F;H4/C;H4FC;HIST1H4H;H4/H;H4FH;HIST1H4I;H4/M;H4FM;HIST1H4J;H4/E;H4FE;HIST1H4K;H4/D;H4FD;HIST1H4L;H4/K;H4FK;HIST2H4A;H4/N;H4F2;H4FN;HIST2H4;HIST2H4B;H4/O;H4FO;HIST4H4;H4-12;H4-53;H4ft;Hist1h4a;Hist1h4b;Hist1h4c;Hist1h4d;Hist1h4f;Hist1h4h;Hist1h4i;Hist1h4j;Hist1h4k;Hist1h4m;Hist2h4;Hist2h4a;Hist4;H…	Histone H4;Osteogenic growth peptide	A2VCL0;B2R4R0;P02304;P02305;P62805;Q0VAS5;Q6B823;Q6DRA9;Q6FGB8;Q6NWP7	+	+	32274000000	31099000000	anatomical structure homeostasis;ATP-dependent chromatin remodeling;biological regulation;cellular component assembly;cellular component assembly at cellular level;cellular component organization;cellular component organization at cellular level;cellular component organization or biogenesis;cellular component organization or biogenesis at cellular level;cellular macromolecular complex assembly;ce…	binding;DNA binding;nucleic acid binding	cell part;chromosomal part;extracellular region;intracellular membrane-bounded organelle;intracellular organelle;intracellular organelle part;intracellular part;macromolecular complex;membrane-bounded organelle;nuclear part;nucleoplasm;nucleosome;nucleus;organelle;organelle part;protein-DNA complex	Histone_core_D;Histone_H4;Histone_H4_CS;Histone-fold	ENSG00000124529;ENSG00000158406;ENSG00000182217;ENSG00000183941;ENSG00000188987;ENSG00000196176;ENSG00000197061;ENSG00000197238;ENSG00000197837;ENSG00000197914;ENSG00000198327;ENSG00000198339;ENSG00000198518;ENSG00000198558	ENST00000377364;ENST00000289352;ENST00000377727;ENST00000392933;ENST00000369157;ENST00000392932;ENST00000392939;ENST00000369165;ENST00000392938;ENST00000340756;ENST00000359907;ENST00000377803;ENST00000355057;ENST00000358064;ENST00000357549;ENST00000377745;ENST00000354348;ENST00000360441;ENST00000355981	ENSP00000366581;ENSP00000289352;ENSP00000366956;ENSP00000376664;ENSP00000358153;ENSP00000376663;ENSP00000376669;ENSP00000358162;ENSP00000376668;ENSP00000343282;ENSP00000352980;ENSP00000367034;ENSP00000347168;ENSP00000350767;ENSP00000350159;ENSP00000366974;ENSP00000346316;ENSP00000353624;ENSP00000348258
HIST3H3;H3FT	Histone H3.1t;H3/g	Q16695;B2R5K3;Q6FGU4	+	+	17460000000	34533000000	anatomical structure homeostasis;biological regulation;cellular component assembly;cellular component assembly at cellular level;cellular component organization;cellular component organization at cellular level;cellular component organization or biogenesis;cellular component organization or biogenesis at cellular level;cellular macromolecular complex assembly;cellular macromolecular complex subun…	binding;DNA binding;nucleic acid binding	cell part;chromosomal part;intracellular organelle part;intracellular part;macromolecular complex;nuclear part;nucleoplasm;nucleosome;organelle part;protein-DNA complex	Histone_core_D;Histone_H3;Histone-fold	ENSG00000168148	ENST00000366696	ENSP00000355657
	Histone H3-like	Q6NXT2	+	+	17460000000	34533000000	cellular component assembly;cellular component assembly at cellular level;cellular component organization;cellular component organization at cellular level;cellular component organization or biogenesis;cellular component organization or biogenesis at cellular level;cellular macromolecular complex assembly;cellular macromolecular complex subunit organization;cellular process;chromatin organization…	binding;DNA binding;nucleic acid binding	cell part;chromosomal part;intracellular membrane-bounded organelle;intracellular organelle;intracellular organelle part;intracellular part;macromolecular complex;membrane-bounded organelle;nucleosome;nucleus;organelle;organelle part;protein-DNA complex	Histone_core_D;Histone_H3;Histone-fold	ENSG00000188375	ENST00000340398	ENSP00000339835
HIST1H3A;H3FA;HIST1H3B;H3FL;HIST1H3C;H3FC;HIST1H3D;H3FB;HIST1H3E;H3FD;HIST1H3F;H3FI;HIST1H3G;H3FH;HIST1H3H;H3FK;HIST1H3I;H3FF;HIST1H3J;H3FJ;H3.1-221;H3.1-291;H3.1-I;H3.2;H3.2-221;H3.2-614;H3.2-615;H3.2-616;H3-143;H3-53;H3a;H3b;H3-B;H3f;H3-F;H3g;H3h;H3i;Hist1h3a;Hist1h3b;Hist1h3c;Hist1h3d;Hist1h3e;Hist1h3f;Hist1h3g;Hist1h3h;Hist1h3i;Hist2h3b;Hist2h3c1;Hist2h3c2;Hist2h3ca1;Hist2h3ca2	Histone H3.1;Histone H3/a;Histone H3/b;Histone H3/c;Histone H3/d;Histone H3/f;Histone H3/h;Histone H3/i;Histone H3/j;Histone H3/k;Histone H3/l;Histone H3.2	P68431;A0PJT7;A5PLR1;P02295;P02296;P16106;Q6ISV8;Q6NWP8;Q6NWP9;Q6NXU4;Q71DJ3;Q93081	+	+	17460000000	34533000000	biological regulation;blood coagulation;cell cycle phase;cell cycle process;cellular component assembly;cellular component assembly at cellular level;cellular component organization;cellular component organization at cellular level;cellular component organization or biogenesis;cellular component organization or biogenesis at cellular level;cellular macromolecular complex assembly;cellular macromo…	binding;DNA binding;nucleic acid binding	cell part;chromosomal part;extracellular region;intracellular organelle part;intracellular part;macromolecular complex;nuclear part;nucleoplasm;nucleosome;organelle part;protein-DNA complex	Histone_core_D;Histone_H3;Histone-fold	ENSG00000112727;ENSG00000124693;ENSG00000178458;ENSG00000182572;ENSG00000196532;ENSG00000196966;ENSG00000197153;ENSG00000197409;ENSG00000198366;ENSG00000203813	ENST00000230495;ENST00000244661;ENST00000321285;ENST00000328488;ENST00000360577;ENST00000360408;ENST00000359303;ENST00000479986;ENST00000377831;ENST00000356476;ENST00000357647;ENST00000369163	ENSP00000230495;ENSP00000244661;ENSP00000329554;ENSP00000353783;ENSP00000353581;ENSP00000352252;ENSP00000367062;ENSP00000366999;ENSP00000350275;ENSP00000358160
H3F3A;H3F3B;hCG_1984517;hCG_1989319;CG5825;CG8989;H3.3a;H3.3A;H3.3b;H3.3B;H3F3;H3f3a;H3f3b;His3.3A;His3.3B;PP781	Histone H3;H3.3Q;H3.A/B;Histone H3.3	A8K4Y7;B2R4P9;B2R6Y1;B4E380;P06351;P33155;P84243;Q5VV55;Q5VV56;Q66I33;Q6TXQ4;Q9V3W4;B4DEB1	+	+	17460000000	34533000000	biological regulation;blood coagulation;cellular component assembly;cellular component assembly at cellular level;cellular component organization;cellular component organization at cellular level;cellular component organization or biogenesis;cellular component organization or biogenesis at cellular level;cellular macromolecular complex assembly;cellular macromolecular complex subunit organization…	binding;DNA binding;nucleic acid binding	cell part;chromosomal part;extracellular region;intracellular membrane-bounded organelle;intracellular organelle;intracellular organelle part;intracellular part;macromolecular complex;membrane-bounded organelle;nuclear part;nucleoplasm;nucleosome;nucleus;organelle;organelle part;protein-DNA complex	Histone_core_D;Histone_H3;Histone-fold	ENSG00000132475;ENSG00000163041	ENST00000254810;ENST00000366816;ENST00000366815;ENST00000366814;ENST00000366813	ENSP00000254810;ENSP00000355781;ENSP00000355780;ENSP00000355779;ENSP00000355778
HIST2H3A;HIST2H3C;H3F2;H3FM;HIST2H3D	Histone H3.2;Histone H3/m;Histone H3/o	Q71DI3;A2BDF6;A6NFS4;Q6B053	+	+	17460000000	34533000000	biological regulation;blood coagulation;cellular component assembly;cellular component assembly at cellular level;cellular component organization;cellular component organization at cellular level;cellular component organization or biogenesis;cellular component organization or biogenesis at cellular level;cellular macromolecular complex assembly;cellular macromolecular complex subunit organization…	binding;DNA binding;nucleic acid binding	cell part;chromosomal part;extracellular region;intracellular organelle part;intracellular part;macromolecular complex;nuclear part;nucleoplasm;nucleosome;organelle part;protein-DNA complex	Histone_core_D;Histone_H3;Histone-fold	ENSG00000183598;ENSG00000203811;ENSG00000203852	ENST00000331491;ENST00000369158;ENST00000403683	ENSP00000333277;ENSP00000358154;ENSP00000385479
VIM;RP11-124N14.1-008	Vimentin;Vimentin variant 3;Vimentin variant 4;cDNA FLJ34494 fis, clone HLUNG2005030, highly similar to VIMENTIN;Vimentin variant	B0YJC2;B0YJC4;B0YJC5;B3KRK8;P08670;Q15867;Q15868;Q15869;Q53HU8;Q548L2;Q5JVS8;Q6LER9;Q8N850;Q96ML2;Q9NTM3	+	+	11399000000	5600300000	actin filament-based movement;actin filament-based process;actin-mediated cell contraction;actin-myosin filament sliding;cellular component disassembly;cellular component disassembly at cellular level;cellular component disassembly involved in apoptosis;cellular component movement;cellular component organization;cellular component organization at cellular level;cellular component organization or …	structural constituent of cytoskeleton;structural molecule activity	cell part;cytoplasmic part;cytoskeletal part;cytoskeleton;cytosol;intermediate filament;intermediate filament cytoskeleton;intracellular membrane-bounded organelle;intracellular non-membrane-bounded organelle;intracellular organelle;intracellular organelle part;intracellular part;macromolecular complex;membrane-bounded organelle;microbody;non-membrane-bounded organelle;organelle;organelle part;pe…	F;IF;Intermed_filament_DNA-bd;Intermediate_filament_CS	ENSG00000026025	ENST00000478317;ENST00000478746;ENST00000497849;ENST00000224237;ENST00000487938;ENST00000485947;ENST00000469543;ENST00000421459;ENST00000495528	ENSP00000224237;ENSP00000391842
NEFL;NF68;NFL	Putative uncharacterized protein NEFL;cDNA FLJ90522 fis, clone NT2RP4000108, highly similar to Neurofilament triplet L protein;cDNA FLJ53642, highly similar to Neurofilament triplet L protein;Neurofilament light polypeptide;Neurofilament triplet L protein;68 kDa neurofilament protein	A8MQ04;B3KQI5;B4DR43;B9ZVN2;P07196;Q16154;Q8IU72	+	+	11399000000	5600300000	anterograde axon cargo transport;axon cargo transport;axon transport of mitochondrion;cell communication;cell-cell signaling;cellular component assembly;cellular component assembly at cellular level;cellular component movement;cellular component organization;cellular component organization at cellular level;cellular component organization or biogenesis;cellular component organization or biogenesi…	structural constituent of cytoskeleton;structural molecule activity	axon part;cell part;cell projection part;cytoplasmic part;cytoskeletal part;cytosol;intermediate filament;intracellular organelle part;intracellular part;macromolecular complex;neurofilament;organelle part;protein complex	F;IF;Intermed_filament_DNA-bd;Intermediate_filament_CS	ENSG00000104725	ENST00000221169;ENST00000311854;ENST00000380781	ENSP00000221169;ENSP00000311331;ENSP00000370158
PRPH;NEF4;PRPH1	cDNA FLJ43599 fis, clone SMINT2017781, highly similar to PERIPHERIN;Peripherin;Neurofilament 4	B3KWQ6;P41219;Q8N577	+	+	11399000000	5600300000	cellular component organization;cellular component organization at cellular level;cellular component organization or biogenesis;cellular component organization or biogenesis at cellular level;cellular process;cytoskeleton organization;intermediate filament cytoskeleton organization;intermediate filament-based process;organelle organization	structural molecule activity	axon;axon part;cell body;cell part;cell projection;cell projection part;C-fiber;cytoskeletal part;intermediate filament;intracellular organelle part;intracellular part;macromolecular complex;neurofilament;neuron projection;neuronal cell body;organelle part;protein complex;type III intermediate filament	F;IF;Intermed_filament_DNA-bd;Intermediate_filament_CS;Keratin_I	ENSG00000135406	ENST00000451891;ENST00000257860	ENSP00000408897;ENSP00000257860
INA;NEF5	Alpha-internexin;66 kDa neurofilament protein;Neurofilament 5;cDNA FLJ57501, highly similar to Alpha-internexin;Internexin neuronal intermediate filament protein, alpha variant	B1AQK0;B4DE66;Q16352;Q59EM6;Q9BRC5	+	+	11399000000	5600300000	anatomical structure development;anatomical structure morphogenesis;cell differentiation;cellular component organization;cellular component organization at cellular level;cellular component organization or biogenesis;cellular component organization or biogenesis at cellular level;cellular developmental process;cellular process;cytoskeleton organization;developmental growth;developmental process;g…	structural constituent of cytoskeleton;structural molecule activity	axon part;cell part;cell projection part;cytoskeletal part;intermediate filament;intracellular organelle part;intracellular part;macromolecular complex;neurofilament;organelle part;protein complex	F;IF;Intermed_filament_DNA-bd;Intermediate_filament_CS	ENSG00000148798	ENST00000369849	ENSP00000358865
HIST1H2BD;H2BFB;HIRIP2	Histone H2B;Histone H2B type 1-D;Histone H2B.b;Histone H2B.1 B;HIRA-interacting protein 2	A8K9J7;P58876	+	+	10629000000	30037000000	cellular component assembly;cellular component assembly at cellular level;cellular component organization;cellular component organization at cellular level;cellular component organization or biogenesis;cellular component organization or biogenesis at cellular level;cellular macromolecular complex assembly;cellular macromolecular complex subunit organization;cellular process;chromatin organization…	binding;DNA binding;nucleic acid binding	cell part;chromosomal part;intracellular membrane-bounded organelle;intracellular organelle;intracellular organelle part;intracellular part;macromolecular complex;membrane-bounded organelle;nucleosome;nucleus;organelle;organelle part;protein-DNA complex	Histone_core_D;Histone_H2B;Histone-fold	ENSG00000158373	ENST00000289316;ENST00000377777	ENSP00000289316;ENSP00000367008
HIST1H2BL;H2BFC	Histone H2B type 1-L;Histone H2B.c	Q99880;B2R5A3;Q52LW9	+	+	10629000000	30037000000	cellular component assembly;cellular component assembly at cellular level;cellular component organization;cellular component organization at cellular level;cellular component organization or biogenesis;cellular component organization or biogenesis at cellular level;cellular macromolecular complex assembly;cellular macromolecular complex subunit organization;cellular process;chromatin organization…	binding;DNA binding;nucleic acid binding	cell part;chromosomal part;intracellular membrane-bounded organelle;intracellular organelle;intracellular organelle part;intracellular part;macromolecular complex;membrane-bounded organelle;nucleosome;nucleus;organelle;organelle part;protein-DNA complex	Histone_core_D;Histone_H2B;Histone-fold	ENSG00000185130	ENST00000377401	ENSP00000366618
HIST1H2BM;H2BFE	Histone H2B type 1-M;Histone H2B.e	Q99879;Q6NWQ3	+	+	10629000000	30037000000	cellular component assembly;cellular component assembly at cellular level;cellular component organization;cellular component organization at cellular level;cellular component organization or biogenesis;cellular component organization or biogenesis at cellular level;cellular macromolecular complex assembly;cellular macromolecular complex subunit organization;cellular process;chromatin organization…	binding;DNA binding;nucleic acid binding	cell part;chromosomal part;intracellular membrane-bounded organelle;intracellular organelle;intracellular organelle part;intracellular part;macromolecular complex;membrane-bounded organelle;nucleosome;nucleus;organelle;organelle part;protein-DNA complex	Histone_core_D;Histone_H2B;Histone-fold	ENSG00000196374	ENST00000359465	ENSP00000352442
HIST1H2BH;H2BFJ	Histone H2B type 1-H;Histone H2B.j	Q93079;B2R541;Q4VB74	+	+	10629000000	30037000000	cellular component assembly;cellular component assembly at cellular level;cellular component organization;cellular component organization at cellular level;cellular component organization or biogenesis;cellular component organization or biogenesis at cellular level;cellular macromolecular complex assembly;cellular macromolecular complex subunit organization;cellular process;chromatin organization…	binding;DNA binding;nucleic acid binding	cell part;chromosomal part;intracellular membrane-bounded organelle;intracellular organelle;intracellular organelle part;intracellular part;macromolecular complex;membrane-bounded organelle;nucleosome;nucleus;organelle;organelle part;protein-DNA complex	Histone_core_D;Histone_H2B;Histone-fold	ENSG00000197459	ENST00000356350	ENSP00000348706
HIST2H2BF	Histone H2B type 2-F;Histone H2B	A8K0U9;B4DLA9;B4DR52;Q5QNW6	+	+	10629000000	30037000000	cellular component assembly;cellular component assembly at cellular level;cellular component organization;cellular component organization at cellular level;cellular component organization or biogenesis;cellular component organization or biogenesis at cellular level;cellular macromolecular complex assembly;cellular macromolecular complex subunit organization;cellular process;chromatin organization…	binding;DNA binding;nucleic acid binding	cell part;chromosomal part;intracellular membrane-bounded organelle;intracellular organelle;intracellular organelle part;intracellular part;macromolecular complex;membrane-bounded organelle;nucleosome;nucleus;organelle;organelle part;protein-DNA complex	Histone_core_D;Histone_H2B;Histone-fold	ENSG00000203814	ENST00000427880;ENST00000469483;ENST00000369167	ENSP00000407461;ENSP00000358164
HIST1H2BN;H2BFD	Histone H2B type 1-N;Histone H2B.d	Q99877;B2R5L4;Q494S8;Q96FB7	+	+	10629000000	30037000000	cellular component assembly;cellular component assembly at cellular level;cellular component organization;cellular component organization at cellular level;cellular component organization or biogenesis;cellular component organization or biogenesis at cellular level;cellular macromolecular complex assembly;cellular macromolecular complex subunit organization;cellular process;chromatin organization…	binding;DNA binding;nucleic acid binding	cell part;chromosomal part;intracellular membrane-bounded organelle;intracellular organelle;intracellular organelle part;intracellular part;macromolecular complex;membrane-bounded organelle;nucleosome;nucleus;organelle;organelle part;protein-DNA complex	Histone_core_D;Histone_H2B;Histone-fold	ENSG00000233822	ENST00000396980	ENSP00000380177
HIST1H2BC;HIST1H2BE;HIST1H2BF;HIST1H2BG;HIST1H2BI;hCG_1640484;hCG_1640985;hCG_1641780;hCG_1787353;hCG_1787365;H2BFL;H2BFH;H2BFG;H2BFA;H2BFK;H2BFS;HIST1H2BK;H2BFT;HIRIP1	Histone H2B;Histone H2B type 1-C/E/F/G/I;Histone H2B.a;Histone H2B.g;Histone H2B.h;Histone H2B.k;Histone H2B.l;Histone H2B.1 A;HIST1H2BC protein;Histone H2B type F-S;Histone H2B.s;Histone H2B type 1-K;HIRA-interacting protein 1	B2R4S9;P02278;P62807;Q0D2M2;Q3B872;Q4VB69;Q93078;Q93080;A0AVF9;A8K7P7;O60814;P57053;Q2VPI7;Q5R2W0	+	+	10629000000	30037000000	cellular component assembly;cellular component assembly at cellular level;cellular component organization;cellular component organization at cellular level;cellular component organization or biogenesis;cellular component organization or biogenesis at cellular level;cellular macromolecular complex assembly;cellular macromolecular complex subunit organization;cellular process;chromatin organization…	binding;DNA binding;nucleic acid binding	cell part;chromosomal part;intracellular membrane-bounded organelle;intracellular organelle;intracellular organelle part;intracellular part;macromolecular complex;membrane-bounded organelle;nucleosome;nucleus;organelle;organelle part;protein-DNA complex	Histone_core_D;Histone_H2B;Histone-fold	ENSG00000168242;ENSG00000180596;ENSG00000187990;ENSG00000197697;ENSG00000197846;ENSG00000197903	ENST00000377733;ENST00000314332;ENST00000396984;ENST00000339812;ENST00000356530;ENST00000359985;ENST00000396891;ENST00000356950	ENSP00000366962;ENSP00000321744;ENSP00000380180;ENSP00000342886;ENSP00000348924;ENSP00000353074;ENSP00000380100;ENSP00000349430
H2AFJ	Histone H2A;Histone H2A.J	B4E0B3;C9JE22;Q9BTM1;Q9NV63	+	+	10597000000	56480000000	cellular component assembly;cellular component assembly at cellular level;cellular component organization;cellular component organization at cellular level;cellular component organization or biogenesis;cellular component organization or biogenesis at cellular level;cellular macromolecular complex assembly;cellular macromolecular complex subunit organization;cellular process;chromatin organization…	binding;DNA binding;nucleic acid binding	cell part;chromosomal part;intracellular membrane-bounded organelle;intracellular organelle;intracellular organelle part;intracellular part;macromolecular complex;membrane-bounded organelle;nucleosome;nucleus;organelle;organelle part;protein-DNA complex	Histone_core_D;Histone_H2A;Histone-fold	ENSG00000111332	ENST00000389078;ENST00000228929	ENSP00000373730;ENSP00000228929
HIST1H2AJ;H2AFE	Histone H2A type 1-J;Histone H2A/e	Q99878;A2RUU6;Q5JXQ5	+	+	10597000000	56480000000	cellular component assembly;cellular component assembly at cellular level;cellular component organization;cellular component organization at cellular level;cellular component organization or biogenesis;cellular component organization or biogenesis at cellular level;cellular macromolecular complex assembly;cellular macromolecular complex subunit organization;cellular process;chromatin organization…	binding;DNA binding;nucleic acid binding	cell part;chromosomal part;intracellular membrane-bounded organelle;intracellular organelle;intracellular organelle part;intracellular part;macromolecular complex;membrane-bounded organelle;nucleosome;nucleus;organelle;organelle part;protein-DNA complex	Histone_core_D;Histone_H2A;Histone-fold	ENSG00000182611	ENST00000333151	ENSP00000328484
HIST2H2AC;H2AFQ	Histone H2A type 2-C;Histone H2A-GL101;Histone H2A/q	Q16777;Q6DRA7;Q8IUE5	+	+	10597000000	56480000000	cellular component assembly;cellular component assembly at cellular level;cellular component organization;cellular component organization at cellular level;cellular component organization or biogenesis;cellular component organization or biogenesis at cellular level;cellular macromolecular complex assembly;cellular macromolecular complex subunit organization;cellular process;chromatin organization…	binding;DNA binding;nucleic acid binding	cell part;chromosomal part;intracellular membrane-bounded organelle;intracellular organelle;intracellular organelle part;intracellular part;macromolecular complex;membrane-bounded organelle;nucleosome;nucleus;organelle;organelle part;protein-DNA complex	Histone_core_D;Histone_H2A;Histone-fold	ENSG00000184260	ENST00000331380	ENSP00000332194
HIST1H2AD;H2AFG	Histone H2A type 1-D;Histone H2A/g;Histone H2A.3;Histone H2A	A0PK91;B2R5B6;P20671;P57754;Q6FGY6	+	+	10597000000	56480000000	cellular component assembly;cellular component assembly at cellular level;cellular component organization;cellular component organization at cellular level;cellular component organization or biogenesis;cellular component organization or biogenesis at cellular level;cellular macromolecular complex assembly;cellular macromolecular complex subunit organization;cellular process;chromatin organization…	binding;DNA binding;nucleic acid binding	cell part;chromosomal part;intracellular membrane-bounded organelle;intracellular organelle;intracellular organelle part;intracellular part;macromolecular complex;membrane-bounded organelle;nucleosome;nucleus;organelle;organelle part;protein-DNA complex	Histone_core_D;Histone_H2A;Histone-fold	ENSG00000196866	ENST00000341023	ENSP00000341094
HIST2H2AA3;H2AFO;HIST2H2AA;HIST2H2AA4;Hist2h2aa1;Hist2h2aa2	Histone H2A type 2-A;Histone H2A/o;Histone H2A.2;H2a-614;H2a-615	Q6FI13;B2R5F0;P20670	+	+	10597000000	56480000000	cellular component assembly;cellular component assembly at cellular level;cellular component organization;cellular component organization at cellular level;cellular component organization or biogenesis;cellular component organization or biogenesis at cellular level;cellular macromolecular complex assembly;cellular macromolecular complex subunit organization;cellular process;chromatin organization…	binding;DNA binding;nucleic acid binding	cell part;chromosomal part;intracellular membrane-bounded organelle;intracellular organelle;intracellular organelle part;intracellular part;macromolecular complex;membrane-bounded organelle;nucleosome;nucleus;organelle;organelle part;protein-DNA complex	Histone_core_D;Histone_H2A;Histone-fold	ENSG00000183558;ENSG00000203812	ENST00000369161;ENST00000369159	ENSP00000358158;ENSP00000358155
HIST1H2AH;hCG_1640359;HIST1H2AK;HIST1H2AG;HIST1H2AI;HIST1H2AL;HIST1H2AM;hCG_1640463;hCG_1640467;hCG_1641458;hCG_1643754;hCG_1743060;H2AFP;H2AFC;H2AFD;H2AFI;H2AFN	Histone H2A;Histone H2A type 1;Histone H2A/p;Histone H2A type 1-H;Histone H2A/s	A3KPC7;A4FTV9;B2R5B3;P02261;P0C0S8;Q2M1R2;Q76PA6;Q96KK5	+	+	10597000000	56480000000	cellular component assembly;cellular component assembly at cellular level;cellular component organization;cellular component organization at cellular level;cellular component organization or biogenesis;cellular component organization or biogenesis at cellular level;cellular macromolecular complex assembly;cellular macromolecular complex subunit organization;cellular process;chromatin organization…	binding;DNA binding;nucleic acid binding	cell part;chromosomal part;intracellular membrane-bounded organelle;intracellular organelle;intracellular organelle part;intracellular part;macromolecular complex;membrane-bounded organelle;nucleosome;nucleus;organelle;organelle part;protein-DNA complex	Histone_core_D;Histone_H2A;Histone-fold	ENSG00000184348;ENSG00000184825;ENSG00000196747;ENSG00000196787;ENSG00000198374;ENSG00000233224	ENST00000330180;ENST00000377459;ENST00000358739;ENST00000359193;ENST00000357320;ENST00000359611	ENSP00000330307;ENSP00000366679;ENSP00000351589;ENSP00000352119;ENSP00000349873;ENSP00000352627
HIST1H2AA;H2AFR	Histone H2A type 1-A;Histone H2A/r	Q96QV6	+	+	10597000000	87705000	cellular component assembly;cellular component assembly at cellular level;cellular component organization;cellular component organization at cellular level;cellular component organization or biogenesis;cellular component organization or biogenesis at cellular level;cellular macromolecular complex assembly;cellular macromolecular complex subunit organization;cellular process;chromatin organization…	binding;DNA binding;nucleic acid binding	cell part;chromosomal part;intracellular membrane-bounded organelle;intracellular organelle;intracellular organelle part;intracellular part;macromolecular complex;membrane-bounded organelle;nucleosome;nucleus;organelle;organelle part;protein-DNA complex	Histone_core_D;Histone_H2A;Histone-fold	ENSG00000164508	ENST00000297012	ENSP00000297012
HIST1H1C;hCG_1640485;H1F2	Histone 1, H1c;Histone H1.2;cDNA FLJ76039, highly similar to Homo sapiens histone 1, H1c (HIST1H1C), mRNA;Histone H1d	A8K4I2;P16403	+	+	8382500000	908550000	cellular component assembly;cellular component assembly at cellular level;cellular component organization;cellular component organization at cellular level;cellular component organization or biogenesis;cellular component organization or biogenesis at cellular level;cellular macromolecular complex assembly;cellular macromolecular complex subunit organization;cellular process;chromatin assembly;chr…	binding;DNA binding;nucleic acid binding	cell part;chromosomal part;intracellular membrane-bounded organelle;intracellular organelle;intracellular organelle part;intracellular part;macromolecular complex;membrane-bounded organelle;nucleosome;nucleus;organelle;organelle part;protein-DNA complex	Histone_H1/H5;Histone_H5;WHTH_trsnscrt_rep_DNA-bd	ENSG00000187837	ENST00000343677	ENSP00000339566
EEF1A1;RP11-505P4.2-003;EEF1A;EF1A;LENG7;PTI-1;EEF1A1L14;RP11-505P4.2-015;EEF1AL3;RP11-505P4.2-001;hCG_2033271	Eukaryotic translation elongation factor 1 alpha 1;Elongation factor 1-alpha;Eukaryotic translation elongation factor 1 alpha;cDNA FLJ54032, highly similar to Elongation factor 1-alpha 1;Elongation factor 1-alpha 1;Eukaryotic elongation factor 1 A-1;Elongation factor Tu;Leukocyte receptor cluster member 7;EEF1A protein;EEF1A1 protein;Putative elongation factor 1-alpha-like 3;Eukaryotic elongation…	A6PW80;A8K9C4;A9X7H1;B4DV42;B4E2C5;P04719;P04720;P68104;Q14222;Q16577;Q2F837;Q504Z0;Q53G85;Q53G89;Q53GA1;Q53GE9;Q53HM9;Q53HQ7;Q53HR1;Q53HR5;Q5JR01;Q5VTE0;Q6IPN6;Q6IPS9;Q6IPT9;Q6IQ15;Q6NSH7;Q6P082;Q6P4C9;Q8IUB0;Q8TBL1;Q96C29;Q96CD8;Q96EB3;Q96RE1;Q9H2I7;Q9NZS6;Q6NS35	+	+	7297400000	6973500000	biological regulation;biosynthetic process;catabolic process;cellular biosynthetic process;cellular catabolic process;cellular macromolecule biosynthetic process;cellular macromolecule metabolic process;cellular metabolic process;cellular nitrogen compound catabolic process;cellular nitrogen compound metabolic process;cellular process;GTP catabolic process;GTP metabolic process;heterocycle catabo…	binding;catalytic activity;GTP binding;GTPase activity;guanyl nucleotide binding;guanyl ribonucleotide binding;hydrolase activity;hydrolase activity, acting on acid anhydrides;hydrolase activity, acting on acid anhydrides, in phosphorus-containing anhydrides;nucleic acid binding;nucleoside-triphosphatase activity;nucleotide binding;purine nucleotide binding;purine ribonucleoside triphosphate bind…	cell part;cytoplasm;cytoplasmic part;cytosol;eukaryotic translation elongation factor 1 complex;intracellular membrane-bounded organelle;intracellular organelle;intracellular part;macromolecular complex;membrane-bounded organelle;nucleus;organelle;protein complex	ProtSyn_GTP-bd;Transl_elong_EF1A/Init_IF2_C;Transl_elong_EF1A_euk/arc;Transl_elong_EFTu/EF1A_2;Transl_elong_EFTu/EF1A_C;Transl_elong_init/rib_B-barrel	ENSG00000156508;ENSG00000233476	ENST00000316292;ENST00000358190;ENST00000309268;ENST00000491404;ENST00000490569;ENST00000331523;ENST00000456206;ENST00000495333;ENST00000488500;ENST00000356303;ENST00000455918;ENST00000325349;ENST00000340017;ENST00000434005	ENSP00000339063;ENSP00000350920;ENSP00000339053;ENSP00000330054;ENSP00000402463;ENSP00000348651;ENSP00000392366
H2AFV;hCG_19242;H2AV	Histone H2A;Histone H2A.V;H2A.F/Z	A6NFA8;A6NKY0;A6NN01;A8MQC5;C9J0D1;C9J386;Q59GV8;Q6PK98;Q71UI9	+	+	6159750000	2088250000	cellular component assembly;cellular component assembly at cellular level;cellular component organization;cellular component organization at cellular level;cellular component organization or biogenesis;cellular component organization or biogenesis at cellular level;cellular macromolecular complex assembly;cellular macromolecular complex subunit organization;cellular process;chromatin organization…	binding;DNA binding;nucleic acid binding	cell part;chromosomal part;intracellular membrane-bounded organelle;intracellular organelle;intracellular organelle part;intracellular part;macromolecular complex;membrane-bounded organelle;nucleosome;nucleus;organelle;organelle part;protein-DNA complex	Histone_core_D;Histone_H2A;Histone-fold	ENSG00000105968	ENST00000222690;ENST00000437072;ENST00000381124;ENST00000308153;ENST00000350771;ENST00000349299;ENST00000421098;ENST00000446531	ENSP00000222690;ENSP00000397115;ENSP00000370516;ENSP00000308405;ENSP00000340708;ENSP00000342714;ENSP00000415202;ENSP00000406901
HSP90AB1;HSP90B;HSPC2;HSPCB;RP1-302G2.1-001;RP1-302G2.1-007;RP1-302G2.1-002;RP1-302G2.1-006	cDNA FLJ77842;Heat shock protein HSP 90-beta;Heat shock 84 kDa;cDNA FLJ53619, highly similar to Heat shock protein HSP 90-beta;Heat shock protein 90kDa alpha (Cytosolic), class B member 1;HSP90AB1 protein;cDNA: FLJ21717 fis, clone COL10322	A8K3W9;B2R5P0;B4DGL0;P08238;Q5T9W4;Q5T9W5;Q5T9W6;Q5T9W7;Q5T9W8;Q6PK50;Q9H6X9;Q9NQW0;Q9NTK6	+	+	5853700000	379670000	anatomical structure development;axon guidance;biological regulation;cellular macromolecule metabolic process;cellular metabolic process;cellular process;cellular protein metabolic process;cellular response to chemical stimulus;cellular response to organic cyclic compound;cellular response to organic substance;cellular response to stimulus;chemotaxis;defense response;developmental process;immune …	adenyl deoxyribonucleotide binding;adenyl nucleotide binding;adenyl ribonucleotide binding;ATP binding;binding;CTP binding;dATP binding;deoxyribonucleotide binding;enzyme regulator activity;GTP binding;guanyl nucleotide binding;guanyl ribonucleotide binding;nitric-oxide synthase regulator activity;nucleotide binding;purine deoxyribonucleotide binding;purine nucleotide binding;purine ribonucleosid…	apical plasma membrane;basolateral plasma membrane;brush border membrane;cell fraction;cell part;cell projection membrane;cell projection part;cytoplasmic membrane-bounded vesicle;cytoplasmic part;cytoplasmic vesicle;cytosol;intracellular membrane-bounded organelle;intracellular organelle;intracellular part;melanosome;membrane part;membrane-bounded organelle;membrane-bounded vesicle;mitochondrion…	ATPase-like_ATP-bd;Heat_shock_protein_90_CS;Hsp90;Hsp90_N;Ribosomal_S5_D2-typ_fold	ENSG00000096384	ENST00000371646;ENST00000353801;ENST00000441736;ENST00000371565;ENST00000371556;ENST00000371562;ENST00000371554;ENST00000435812;ENST00000415133;ENST00000428822	ENSP00000360709;ENSP00000325875;ENSP00000399096;ENSP00000360620;ENSP00000360611;ENSP00000360617;ENSP00000360609;ENSP00000397409;ENSP00000400457;ENSP00000405093
HSP90AB3P;HSP90BC	Putative heat shock protein HSP 90-beta-3;Heat shock protein 90-beta c	Q58FF7	+	+	5853700000	379670000	cellular macromolecule metabolic process;cellular metabolic process;cellular process;cellular protein metabolic process;macromolecule metabolic process;metabolic process;primary metabolic process;protein folding;protein metabolic process;response to stimulus;response to stress	adenyl nucleotide binding;adenyl ribonucleotide binding;ATP binding;binding;nucleotide binding;purine nucleotide binding;purine ribonucleoside triphosphate binding;purine ribonucleotide binding;ribonucleotide binding	cell part;cytoplasm;intracellular part	ATPase-like_ATP-bd;Hsp90;Hsp90_N;Ribosomal_S5_D2-typ_fold	ENSG00000183199	ENST00000505987;ENST00000327934
HSP90AB4P	Putative heat shock protein HSP 90-beta 4	Q58FF6	+	+	5853700000	38985000	cellular macromolecule metabolic process;cellular metabolic process;cellular process;cellular protein metabolic process;macromolecule metabolic process;metabolic process;primary metabolic process;protein folding;protein metabolic process;response to stimulus;response to stress	adenyl nucleotide binding;adenyl ribonucleotide binding;ATP binding;binding;nucleotide binding;purine nucleotide binding;purine ribonucleoside triphosphate binding;purine ribonucleotide binding;ribonucleotide binding	cell part;cytoplasm;intracellular part	ATPase-like_ATP-bd;Hsp90;Hsp90_N;Ribosomal_S5_D2-typ_fold	ENSG00000205527	ENST00000380522	ENSP00000369893
ANXA2P2;ANX2L2;ANX2P2;LPC2B;ANXA2;ANX2;ANX2L4;CAL1H;LPC2D	Putative annexin A2-like protein;Annexin A2 pseudogene 2;Lipocortin II pseudogene;cDNA FLJ34687 fis, clone MESAN2000620, highly similar to Annexin A2;Annexin A2;Annexin-2;Annexin II;Lipocortin II;Calpactin-1 heavy chain;Calpactin I heavy chain;Chromobindin-8;p36;Protein I;Placental anticoagulant protein IV	A6NMY6;B3KRQ1;P07355;Q567R4;Q6N0B3;Q8TBV2;Q96DD5;Q9UDH8	+	+	5317200000	600210000	anatomical structure development;anatomical structure formation involved in morphogenesis;angiogenesis;biological regulation;body fluid secretion;cellular component organization;cellular component organization at cellular level;cellular component organization or biogenesis;cellular component organization or biogenesis at cellular level;cellular process;cellular response to acid;cellular response …	binding;calcium ion binding;calcium-dependent phospholipid binding;cation binding;enzyme inhibitor activity;enzyme regulator activity;ion binding;lipase inhibitor activity;lipid binding;metal ion binding;phosphatidylinositol binding;phosphatidylinositol-4,5-bisphosphate binding;phospholipase inhibitor activity;phospholipid binding	basement membrane;cell fraction;cell part;cytoplasmic membrane-bounded vesicle;cytoplasmic part;cytoplasmic vesicle;early endosome;endosome;extracellular matrix part;extracellular region part;extrinsic to membrane;extrinsic to plasma membrane;intracellular membrane-bounded organelle;intracellular organelle;intracellular part;lipid particle;macromolecular complex;melanosome;membrane;membrane part;…	Annexin;Annexin_repeat;Annexin_repeat_CS;AnnexinII	ENSG00000182718	ENST00000396024;ENST00000332680;ENST00000451270;ENST00000421017;ENST00000356292	ENSP00000379342;ENSP00000346032;ENSP00000387545;ENSP00000411352;ENSP00000348640
PRDX1;PAGA;PAGB;TDPX2	cDNA, FLJ92164, highly similar to Homo sapiens peroxiredoxin 1 (PRDX1), mRNA;Peroxiredoxin-1;Thioredoxin peroxidase 2;Thioredoxin-dependent peroxide reductase 2;Proliferation-associated gene protein;Natural killer cell-enhancing factor A	B2R4P2;B5BU26;P35703;Q06830;Q2V576;Q5T154;Q5T155	+	+	4898100000	2154000000	anatomical structure development;catabolic process;cell proliferation;cellular catabolic process;cellular metabolic process;cellular process;cellular response to chemical stimulus;cellular response to hydrogen peroxide;cellular response to oxidative stress;cellular response to reactive oxygen species;cellular response to stimulus;cellular response to stress;developmental process;hydrogen peroxide…	antioxidant activity;catalytic activity;oxidoreductase activity;oxidoreductase activity, acting on paired donors, with incorporation or reduction of molecular oxygen;oxidoreductase activity, acting on peroxide as acceptor;peroxidase activity;peroxiredoxin activity;thioredoxin peroxidase activity	cell part;cytoplasmic membrane-bounded vesicle;cytoplasmic part;cytoplasmic vesicle;intracellular membrane-bounded organelle;intracellular organelle;intracellular part;melanosome;membrane-bounded organelle;membrane-bounded vesicle;mitochondrion;nucleus;organelle;pigment granule;vesicle	AhpC/TSA;Peroxiredoxin_AhpC-typ;Peroxiredoxin_C;Thioredoxin-like_fold	ENSG00000117450	ENST00000262746;ENST00000448130;ENST00000319248;ENST00000372079;ENST00000447184;ENST00000424390;ENST00000483583	ENSP00000262746;ENSP00000415124;ENSP00000361152;ENSP00000361150;ENSP00000407034;ENSP00000389047
TUBB4;TUBB5	Tubulin beta-4 chain;Tubulin 5 beta;cDNA FLJ55189, highly similar to Tubulin beta-4 chain;cDNA FLJ52536, highly similar to Tubulin beta-4 chain;cDNA FLJ53341, highly similar to Tubulin beta-4 chain	B3KQP4;B4DE77;B4DFH6;B4DJ43;P04350;Q969E5	+	+	4640400000	1021900000	cell cycle process;cellular component assembly;cellular component assembly at cellular level;cellular component movement;cellular component organization;cellular component organization at cellular level;cellular component organization or biogenesis;cellular component organization or biogenesis at cellular level;cellular macromolecular complex assembly;cellular macromolecular complex subunit organ…	binding;catalytic activity;GTP binding;GTPase activity;guanyl nucleotide binding;guanyl ribonucleotide binding;hydrolase activity;hydrolase activity, acting on acid anhydrides;hydrolase activity, acting on acid anhydrides, in phosphorus-containing anhydrides;nucleoside-triphosphatase activity;nucleotide binding;purine nucleotide binding;purine ribonucleoside triphosphate binding;purine ribonucleo…	axon part;cell body;cell part;cell projection;cell projection part;cilium;cytoplasm;cytoplasmic part;cytoskeletal part;cytosol;internode region of axon;intracellular organelle part;intracellular part;macromolecular complex;microtubule;myelin sheath;neuronal cell body;organelle part;protein complex	Beta_tubulin;Beta-tubulin_BS;Tub_FtsZ_C;Tubulin;Tubulin/FtsZ_2-layer-sand-dom;Tubulin_C;Tubulin_CS;Tubulin_FtsZ_GTPase	ENSG00000104833	ENST00000264071;ENST00000411712;ENST00000412858	ENSP00000264071;ENSP00000412674;ENSP00000412541
OK/SW-cl.56;TUBB;Tubb5;TUBB5;XTP3TPATP1;DAAP-285E11.4-003;DADB-118P11.3-003;DAMA-26D6.3-003;DAMC-316D20.4-003;DAQB-47P19.9-003;DASS-191K16.2-003;XXbac-BCX111D4.2-003;XXbac-BPG252P9.4-003;DAAP-285E11.4-002;DADB-118P11.3-002;DAMA-26D6.3-002;DAMC-316D20.4-002;DAQB-47P19.9-002;DASS-191K16.2-002;XXbac-BCX111D4.2-002;XXbac-BPG252P9.4-002;DAAP-285E11.4-001;DADB-118P11.3-001;DAMA-26D6.3-001;DAMC-316D20.4…	Beta-4 tubulin;cDNA FLJ53012, highly similar to Tubulin beta-7 chain;cDNA FLJ50617, highly similar to Tubulin beta-7 chain;cDNA FLJ52029, highly similar to Tubulin beta-7 chain;cDNA FLJ56903, highly similar to Tubulin beta-7 chain;cDNA, FLJ79164, highly similar to Tubulin beta-7 chain;cDNA, FLJ79215, highly similar to Tubulin beta-7 chain;Tubulin beta chain;Tubulin beta-5 chain;XTP3TPA-transactiv…	A4UCU2;B4DMJ5;B4DQN9;B4DXZ5;B4DY90;B7ZAF0;B7ZAK1;P05218;P07437;Q1KSF8;Q5JP53;Q5ST81;Q5SU16;Q6LC01;Q6P602;Q8WUC1;Q96B85;Q9BUU9;Q9CY33;B4DMU8	+	+	4640400000	513700000	biological regulation;cell cycle phase;cell cycle process;cell differentiation;cell division;cell killing;cellular component assembly;cellular component assembly at cellular level;cellular component movement;cellular component organization;cellular component organization at cellular level;cellular component organization or biogenesis;cellular component organization or biogenesis at cellular level…	binding;catalytic activity;GTP binding;GTPase activity;guanyl nucleotide binding;guanyl ribonucleotide binding;hydrolase activity;hydrolase activity, acting on acid anhydrides;hydrolase activity, acting on acid anhydrides, in phosphorus-containing anhydrides;nucleoside-triphosphatase activity;nucleotide binding;peptide binding;purine nucleotide binding;purine ribonucleoside triphosphate binding;p…	cell body;cell part;cytoplasm;cytoplasmic part;cytoskeletal part;cytosol;intracellular membrane-bounded organelle;intracellular organelle;intracellular organelle part;intracellular part;macromolecular complex;membrane-bounded organelle;membrane-enclosed lumen;microtubule;nuclear envelope lumen;nuclear part;nucleus;organelle;organelle envelope lumen;organelle part;protein complex;tubulin complex	Beta_tubulin;Beta-tubulin_BS;Epsilon_tubulin;Tub_FtsZ_C;Tubulin;Tubulin/FtsZ_2-layer-sand-dom;Tubulin_C;Tubulin_CS;Tubulin_FtsZ_GTPase	ENSG00000183311;ENSG00000196230;ENSG00000224156;ENSG00000227739;ENSG00000229684;ENSG00000232421;ENSG00000232575;ENSG00000235067	ENST00000383564;ENST00000416075;ENST00000445138;ENST00000400531;ENST00000400534;ENST00000400530;ENST00000327892;ENST00000435534;ENST00000422827;ENST00000444378;ENST00000330914;ENST00000396389;ENST00000396384;ENST00000421473;ENST00000423189;ENST00000437832;ENST00000413547;ENST00000419551;ENST00000454620;ENST00000422674;ENST00000439803;ENST00000424554;ENST00000435546;ENST00000420400;ENST00000453350…	ENSP00000373058;ENSP00000404712;ENSP00000391060;ENSP00000383375;ENSP00000383378;ENSP00000383374;ENSP00000339001;ENSP00000391672;ENSP00000399990;ENSP00000399893;ENSP00000365578;ENSP00000379672;ENSP00000379668;ENSP00000399155;ENSP00000387476;ENSP00000394689;ENSP00000414479;ENSP00000401546;ENSP00000394124;ENSP00000406811;ENSP00000399580;ENSP00000403761;ENSP00000399046;ENSP00000409249;ENSP00000406981…
	Putative tubulin beta chain-like protein ENSP00000290377	A6NKZ8	+	+	4640400000	2442600	cellular component assembly;cellular component assembly at cellular level;cellular component movement;cellular component organization;cellular component organization at cellular level;cellular component organization or biogenesis;cellular component organization or biogenesis at cellular level;cellular macromolecular complex assembly;cellular macromolecular complex subunit organization;cellular pr…	binding;catalytic activity;GTP binding;GTPase activity;guanyl nucleotide binding;guanyl ribonucleotide binding;hydrolase activity;hydrolase activity, acting on acid anhydrides;hydrolase activity, acting on acid anhydrides, in phosphorus-containing anhydrides;nucleoside-triphosphatase activity;nucleotide binding;purine nucleotide binding;purine ribonucleoside triphosphate binding;purine ribonucleo…	cell part;cytoplasm;cytoskeletal part;intracellular organelle part;intracellular part;macromolecular complex;microtubule;organelle part;protein complex	Beta_tubulin;Tub_FtsZ_C;Tubulin;Tubulin/FtsZ_2-layer-sand-dom;Tubulin_C;Tubulin_CS;Tubulin_FtsZ_GTPase	ENSG00000159247	ENST00000503395;ENST00000290377;ENST00000445286;ENST00000508529
	Tubulin beta-8 chain B	A6NNZ2	+	+	4640400000	2442600	cellular component assembly;cellular component assembly at cellular level;cellular component movement;cellular component organization;cellular component organization at cellular level;cellular component organization or biogenesis;cellular component organization or biogenesis at cellular level;cellular macromolecular complex assembly;cellular macromolecular complex subunit organization;cellular pr…	binding;catalytic activity;GTP binding;GTPase activity;guanyl nucleotide binding;guanyl ribonucleotide binding;hydrolase activity;hydrolase activity, acting on acid anhydrides;hydrolase activity, acting on acid anhydrides, in phosphorus-containing anhydrides;nucleoside-triphosphatase activity;nucleotide binding;purine nucleotide binding;purine ribonucleoside triphosphate binding;purine ribonucleo…	cell part;cytoplasm;cytoskeletal part;intracellular organelle part;intracellular part;macromolecular complex;microtubule;organelle part;protein complex	Beta_tubulin;Beta-tubulin_BS;Tub_FtsZ_C;Tubulin;Tubulin/FtsZ_2-layer-sand-dom;Tubulin_C;Tubulin_CS;Tubulin_FtsZ_GTPase	ENSG00000173213	ENST00000308911	ENSP00000309431
RAN;hCG_1744585;ARA24;OK/SW-cl.81;Ran;Rasl2-8;TC4;RANP1	RAN, member RAS oncogene family, isoform CRA_b;cDNA FLJ78394, highly similar to Homo sapiens RAN, member RAS oncogene family (RAN), mRNA;cDNA, FLJ92821, Homo sapiens RAN, member RAS oncogene family (RAN), mRNA;cDNA FLJ52168, highly similar to GTP-binding nuclear protein Ran;cDNA, FLJ79092, highly similar to GTP-binding nuclear protein Ran;Putative uncharacterized protein RAN;RAN, member RAS oncog…	A8K3Z8;B4DV51;B5MDF5;P17080;P28746;P28747;P62826;Q0EFC9;Q6IPB2;Q86V08;Q8NI90;Q96QB7;Q9CSP3;Q9CWI7;Q9CZA2;Q9UDJ5;Q9UEU9	+	+	4580400000	1023000000	actin cytoskeleton organization;actin filament-based process;androgen receptor signaling pathway;biological regulation;cell cycle phase;cell cycle process;cell division;cellular component organization;cellular component organization at cellular level;cellular component organization or biogenesis;cellular component organization or biogenesis at cellular level;cellular localization;cellular macromo…	binding;catalytic activity;chromatin binding;GTP binding;GTPase activity;guanyl nucleotide binding;guanyl ribonucleotide binding;hydrolase activity;hydrolase activity, acting on acid anhydrides;hydrolase activity, acting on acid anhydrides, in phosphorus-containing anhydrides;nucleoside-triphosphatase activity;nucleotide binding;protein binding transcription factor activity;purine nucleotide bind…	cell part;chromatin;chromosomal part;cytoplasm;cytoplasmic membrane-bounded vesicle;cytoplasmic part;cytoplasmic vesicle;cytosol;intracellular;intracellular membrane-bounded organelle;intracellular organelle;intracellular organelle part;intracellular part;macromolecular complex;melanosome;membrane part;membrane-bounded organelle;membrane-bounded vesicle;nuclear part;nuclear pore;nucleoplasm;nucle…	Ran_GTPase;Small_GTPase;Small_GTP-bd_dom	ENSG00000132341	ENST00000448750;ENST00000254675;ENST00000477395;ENST00000392367;ENST00000392369;ENST00000464211	ENSP00000396127;ENSP00000254675;ENSP00000376174;ENSP00000376176
RPL23A;hCG_1988529;Rpl23a	Putative uncharacterized protein RPL23A;Ribosomal protein L23a, isoform CRA_a;60S ribosomal protein L23a	A8MUS3;A8MXA8;B2R5B2;P29316;P39024;P62750;Q92774	+	+	4383200000	3484200000	biosynthetic process;catabolic process;cell proliferation;cellular biosynthetic process;cellular catabolic process;cellular component disassembly;cellular component disassembly at cellular level;cellular component organization;cellular component organization at cellular level;cellular component organization or biogenesis;cellular component organization or biogenesis at cellular level;cellular mac…	binding;nucleic acid binding;nucleotide binding;RNA binding;rRNA binding;structural constituent of ribosome;structural molecule activity	cell part;cytoplasmic part;cytosolic large ribosomal subunit;intracellular membrane-bounded organelle;intracellular non-membrane-bounded organelle;intracellular organelle;intracellular organelle part;intracellular part;large ribosomal subunit;macromolecular complex;membrane-bounded organelle;non-membrane-bounded organelle;nucleus;organelle;organelle part;protein complex;ribonucleoprotein complex;…	Nucleotide-bd_a/b_plait;Ribosomal_L23;Ribosomal_L23/L15e_core_dom;Ribosomal_L23/L25_CS;Ribosomal_L23/L25_N;Ribosomal_L25/23	ENSG00000198242	ENST00000422514;ENST00000496182;ENST00000394938;ENST00000394935;ENST00000355731;ENST00000472628;ENST00000473896	ENSP00000389103;ENSP00000378396;ENSP00000378393;ENSP00000347969
RPS25;Rps25	40S ribosomal protein S25	P62851;B2R4M7;P25111	+	+	3795100000	1559900000	biosynthetic process;catabolic process;cellular biosynthetic process;cellular catabolic process;cellular component assembly;cellular component assembly at cellular level;cellular component disassembly;cellular component disassembly at cellular level;cellular component organization;cellular component organization at cellular level;cellular component organization or biogenesis;cellular component or…	binding;nucleic acid binding;RNA binding;structural constituent of ribosome;structural molecule activity	cell part;cytosolic small ribosomal subunit;intracellular non-membrane-bounded organelle;intracellular organelle;intracellular organelle part;intracellular part;macromolecular complex;non-membrane-bounded organelle;nuclear part;nucleolus;organelle;organelle part;ribonucleoprotein complex;small ribosomal subunit	Ribosomal_S25	ENSG00000118181	ENST00000236900	ENSP00000236900
Rpl7a;RPL7A;SURF3;SURF-3;RP11-244N20.10-005;RP11-244N20.10-004;RP11-244N20.10-009;hCG_2032998;RP-L7a	60S ribosomal protein L7a;PLA-X polypeptide;Surfeit locus protein 3;Ribosomal protein L7a;Ribosomal protein L7a, isoform CRA_c;cDNA FLJ78489, highly similar to Homo sapiens ribosomal protein L7a (RPL7A), mRNA;cDNA, FLJ92002, Homo sapiens ribosomal protein L7a (RPL7A), mRNA	P11518;P62424;Q5T8U2;Q5T8U3;Q5T8U4;Q9BY74	+	+	3710900000	88252000	biosynthetic process;catabolic process;cellular biosynthetic process;cellular catabolic process;cellular component biogenesis;cellular component biogenesis at cellular level;cellular component disassembly;cellular component disassembly at cellular level;cellular component organization;cellular component organization at cellular level;cellular component organization or biogenesis;cellular componen…	binding;nucleic acid binding;RNA binding;structural constituent of ribosome;structural molecule activity	cell fraction;cell part;cytoplasmic part;cytosolic large ribosomal subunit;insoluble fraction;intracellular non-membrane-bounded organelle;intracellular organelle;intracellular organelle part;intracellular part;large ribosomal subunit;macromolecular complex;membrane fraction;non-membrane-bounded organelle;organelle;organelle part;polysomal ribosome;ribonucleoprotein complex;ribosome	Ribosomal_L7A/L8;Ribosomal_L7Ae/L30e/S12e/Gad45;Ribosomal_L7Ae/L8/Nhp2;Ribosomal_L7Ae_CS	ENSG00000148303	ENST00000323345;ENST00000463740;ENST00000496554;ENST00000468019;ENST00000426651;ENST00000315731;ENST00000485706;ENST00000489392;ENST00000412126;ENST00000492798	ENSP00000361076;ENSP00000416638;ENSP00000361071;ENSP00000416789
PPIAL4B;COAS2;PPIAL4C;PPIAL4D	Peptidylprolyl cis-trans isomerase A-like 4B;Chromosome 1-amplified sequence 2;Cyclophilin homolog overexpressed in liver cancer	Q9Y536	+	+	3534300000	1430300000	cellular macromolecule metabolic process;cellular metabolic process;cellular process;cellular protein metabolic process;macromolecule metabolic process;macromolecule modification;metabolic process;peptidyl-amino acid modification;peptidyl-proline modification;primary metabolic process;protein folding;protein metabolic process;protein modification process;protein peptidyl-prolyl isomerization	catalytic activity;cis-trans isomerase activity;isomerase activity;peptidyl-prolyl cis-trans isomerase activity	cell part;cytoplasm;intracellular part	Cyclophilin-like_PPIase_dom;Cyclophilin-type_PPIase;Cyclophilin-type_PPIase_CS	ENSG00000198161;ENSG00000203847;ENSG00000238023	ENST00000369222;ENST00000369380;ENST00000436378	ENSP00000358224;ENSP00000358387;ENSP00000399011
HNRNPA2B1;HNRPA2B1	Heterogeneous nuclear ribonucleoproteins A2/B1;Putative uncharacterized protein HNRNPA2B1	A8K064;B8ZZ37;P22626;P22627;Q9UC98;Q9UDJ2	+	+	3530400000	2729200000	cellular macromolecule metabolic process;cellular metabolic process;cellular nitrogen compound metabolic process;cellular process;establishment of localization;establishment of RNA localization;macromolecule metabolic process;metabolic process;mRNA metabolic process;mRNA processing;nitrogen compound metabolic process;nuclear mRNA splicing, via spliceosome;nucleic acid metabolic process;nucleic ac…	binding;DNA binding;nucleic acid binding;nucleotide binding;RNA binding;sequence-specific DNA binding;single-stranded DNA binding;single-stranded telomeric DNA binding;structure-specific DNA binding;telomeric DNA binding	catalytic step 2 spliceosome;cell part;cytoplasm;heterogeneous nuclear ribonucleoprotein complex;intracellular non-membrane-bounded organelle;intracellular organelle;intracellular organelle part;intracellular part;macromolecular complex;non-membrane-bounded organelle;nuclear part;nucleolus;nucleoplasm;organelle;organelle part;ribonucleoprotein complex;spliceosomal complex	Nucleotide-bd_a/b_plait;RRM_dom	ENSG00000122566	ENST00000476233;ENST00000354667;ENST00000360787;ENST00000463181;ENST00000409814;ENST00000356674;ENST00000490912;ENST00000495810	ENSP00000346694;ENSP00000354021;ENSP00000386735;ENSP00000349101
RPS20;Rps20	40S ribosomal protein S20;cDNA FLJ58953, highly similar to 40S ribosomal protein S20	B2R4F4;B4DW28;P17075;P60866;Q5M8S9	+	+	3501500000	847880000	biosynthetic process;catabolic process;cellular biosynthetic process;cellular catabolic process;cellular component disassembly;cellular component disassembly at cellular level;cellular component organization;cellular component organization at cellular level;cellular component organization or biogenesis;cellular component organization or biogenesis at cellular level;cellular macromolecular complex…	binding;nucleic acid binding;RNA binding;structural constituent of ribosome;structural molecule activity	cell part;cytosolic small ribosomal subunit;intracellular organelle part;intracellular part;macromolecular complex;organelle part;ribonucleoprotein complex;small ribosomal subunit	Ribosomal_S10;Ribosomal_S10_CS;Ribosomal_S10_euk/arc	ENSG00000008988	ENST00000427539;ENST00000009589	ENSP00000396038;ENSP00000009589
PKLR;RP11-263K19.15-002;RP11-263K19.15-001;hCG_16134;PK1;PKL	Pyruvate kinase;Pyruvate kinase isozymes R/L;R-type/L-type pyruvate kinase;Red cell/liver pyruvate kinase;Pyruvate kinase 1	B1AVT1;B1AVT2;B4DPM0;O75758;P11973;P30613;Q16715;Q16716	+	+	3454000000	235270000	alcohol catabolic process;alcohol metabolic process;anatomical structure development;ATP biosynthetic process;ATP metabolic process;biological regulation;biosynthetic process;carbohydrate catabolic process;carbohydrate metabolic process;carboxylic acid biosynthetic process;carboxylic acid metabolic process;catabolic process;cellular biosynthetic process;cellular carbohydrate catabolic process;cel…	adenyl nucleotide binding;adenyl ribonucleotide binding;alkali metal ion binding;ATP binding;binding;catalytic activity;cation binding;ion binding;kinase activity;magnesium ion binding;metal ion binding;nucleotide binding;phosphotransferase activity, alcohol group as acceptor;potassium ion binding;purine nucleotide binding;purine ribonucleoside triphosphate binding;purine ribonucleotide binding;p…	cell fraction;cell part;cytoplasmic part;cytosol;intracellular part;soluble fraction	Pyr_Knase;Pyrv/PenolPyrv_Kinase;Pyrv_Knase_a/b;Pyrv_Knase_AS;Pyrv_Knase_brl;Pyrv_Knase_C;Pyrv_Knase_insert_dom;Pyrv_Knase-like_insert_dom	ENSG00000143627	ENST00000423816;ENST00000342741;ENST00000434082;ENST00000452579;ENST00000392414;ENST00000271946	ENSP00000408891;ENSP00000339933;ENSP00000398037;ENSP00000410319;ENSP00000376214;ENSP00000271946
HSPA8;HSC70;HSP73;HSPA10	cDNA FLJ77848;cDNA FLJ59163, highly similar to Heat shock cognate 71 kDa protein;cDNA FLJ55485, highly similar to Heat shock cognate 71 kDa protein;Heat shock cognate 71 kDa protein;Heat shock 70 kDa protein 8;Heat shock 70kDa protein 8 isoform 1 variant;Heat shock 70kDa protein 8 isoform 2 variant;Putative uncharacterized protein;HSPA8 protein;cDNA FLJ20564 fis, clone KAT12033;Uncharacterized bo…	A8K7Q2;B4DTX2;B4E1Q1;P11142;Q53GZ6;Q53HF2;Q96BE0;Q96H53;Q96IS6;Q9H3R6;Q9NWW3;Q9NZ87	+	+	3329800000	2021200000	biological regulation;biosynthetic process;cellular biosynthetic process;cellular component organization;cellular component organization or biogenesis;cellular macromolecule biosynthetic process;cellular macromolecule metabolic process;cellular membrane organization;cellular metabolic process;cellular nitrogen compound metabolic process;cellular process;cellular protein metabolic process;chaperon…	adenyl nucleotide binding;adenyl ribonucleotide binding;ADP binding;ATP binding;ATPase activity;ATPase activity, coupled;binding;catalytic activity;hydrolase activity;hydrolase activity, acting on acid anhydrides;hydrolase activity, acting on acid anhydrides, in phosphorus-containing anhydrides;nucleoside-triphosphatase activity;nucleotide binding;purine nucleotide binding;purine ribonucleoside t…	cell body;cell fraction;cell part;cell projection;cell surface;clathrin coated vesicle membrane;clathrin sculpted gamma-aminobutyric acid transport vesicle membrane;clathrin-coated vesicle;coated vesicle;coated vesicle membrane;cytoplasmic membrane-bounded vesicle;cytoplasmic part;cytoplasmic vesicle;cytoplasmic vesicle membrane;cytoplasmic vesicle part;cytosol;extracellular membrane-bounded orga…	Heat_shock_70_CS;Hsp_70;Hsp70	ENSG00000109971	ENST00000453788;ENST00000227378;ENST00000392773	ENSP00000404372;ENSP00000227378;ENSP00000376526
RPS9;XXbac-BCX105G6.6-001;XXbac-BPG111L9.6-001;hCG_2009111	RPS9 protein;Putative uncharacterized protein RPS9;Ribosomal protein S9;Ribosomal protein S9, isoform CRA_a;Ribosomal protein S9, isoform CRA_c;cDNA FLJ61636, highly similar to 40S ribosomal protein S9;Ribosomal protein S9, isoform CRA_e;40S ribosomal protein S9	A5D904;A8MXK4;A9C4C1;B5MCT8;B7Z732;C9JM19;P46781;Q4QRK7;Q9BVZ0	+	+	3318000000	12732000	biological regulation;biosynthetic process;catabolic process;cellular biosynthetic process;cellular catabolic process;cellular component disassembly;cellular component disassembly at cellular level;cellular component organization;cellular component organization at cellular level;cellular component organization or biogenesis;cellular component organization or biogenesis at cellular level;cellular …	binding;nucleic acid binding;RNA binding;rRNA binding;structural constituent of ribosome;structural molecule activity;translation regulator activity	cell part;cytosolic small ribosomal subunit;intracellular non-membrane-bounded organelle;intracellular organelle;intracellular organelle part;intracellular part;macromolecular complex;non-membrane-bounded organelle;nuclear part;nucleolus;organelle;organelle part;ribonucleoprotein complex;small ribosomal subunit	Ribosomal_S4/S9;Ribosomal_S4/S9_euk/arc;Ribosomal_S4/S9_N;Ribosomal_S4_CS;S4_RNA-bd	ENSG00000170889	ENST00000302907;ENST00000484121;ENST00000448962;ENST00000455593;ENST00000436445;ENST00000391752;ENST00000402367;ENST00000445961;ENST00000391751;ENST00000495002;ENST00000391753;ENST00000441429;ENST00000460761	ENSP00000302896;ENSP00000399623;ENSP00000390119;ENSP00000406159;ENSP00000375632;ENSP00000383937;ENSP00000391823;ENSP00000375631;ENSP00000375633;ENSP00000414314
RPL36	60S ribosomal protein L36;Ribosomal protein L36	B2R4Y1;Q6FIG1;Q9BYF3;Q9UQF6;Q9Y3U8	+	+	3188600000	403460000	biosynthetic process;catabolic process;cellular biosynthetic process;cellular catabolic process;cellular component disassembly;cellular component disassembly at cellular level;cellular component organization;cellular component organization at cellular level;cellular component organization or biogenesis;cellular component organization or biogenesis at cellular level;cellular macromolecular complex…	structural constituent of ribosome;structural molecule activity	cell part;cytoplasmic part;cytosolic large ribosomal subunit;intracellular non-membrane-bounded organelle;intracellular organelle;intracellular organelle part;intracellular part;large ribosomal subunit;macromolecular complex;non-membrane-bounded organelle;nuclear part;nucleolus;organelle;organelle part;ribonucleoprotein complex;ribosome	Ribosomal_L36e	ENSG00000130255	ENST00000347512;ENST00000394580	ENSP00000252543;ENSP00000378081
RPL7;WUGSC:H_RG054D04.1	60S ribosomal protein L7;Putative uncharacterized protein RPL7;Similar to 60S ribosomal protein L7; similar to P18124 (PID:d133021)	A8K504;A8MUD9;C9JIJ5;C9JZ88;O95036;P18124;Q15289;Q3KQU0;Q5I0X1;Q6IBM9	+	+	3130500000	12330000	biosynthetic process;catabolic process;cellular biosynthetic process;cellular catabolic process;cellular component biogenesis;cellular component biogenesis at cellular level;cellular component disassembly;cellular component disassembly at cellular level;cellular component organization;cellular component organization at cellular level;cellular component organization or biogenesis;cellular componen…	binding;DNA binding;mRNA binding;nucleic acid binding;RNA binding;structural constituent of ribosome;structural molecule activity	cell part;cytoplasmic part;cytosolic large ribosomal subunit;intracellular non-membrane-bounded organelle;intracellular organelle;intracellular organelle part;intracellular part;large ribosomal subunit;macromolecular complex;non-membrane-bounded organelle;organelle;organelle part;ribonucleoprotein complex;ribosome	Ribosomal_L30_CS;Ribosomal_L30_ferredoxin-like;Ribosomal_L30_N;Ribosomal_L7_euk	ENSG00000147604;ENSG00000214485	ENST00000487500;ENST00000396467;ENST00000352983;ENST00000396470;ENST00000396466;ENST00000396465;ENST00000466821;ENST00000435330;ENST00000431653;ENST00000398410;ENST00000468161	ENSP00000379731;ENSP00000339795;ENSP00000379733;ENSP00000379730;ENSP00000379729;ENSP00000415808;ENSP00000401300
CFL1;CFL	Cofilin-1;Cofilin, non-muscle isoform;18 kDa phosphoprotein	P23528;B3KUQ1;Q53Y87;Q9UCA2	+	+	3071500000	665350000	actin cytoskeleton organization;actin filament-based process;anti-apoptosis;axon guidance;biological regulation;cell activation;cellular component organization;cellular component organization at cellular level;cellular component organization or biogenesis;cellular component organization or biogenesis at cellular level;cellular process;cellular response to stimulus;chemotaxis;cytoskeleton organiza…		cell part;cell projection membrane;cell projection part;cytoplasm;cytoskeleton;intracellular membrane-bounded organelle;intracellular non-membrane-bounded organelle;intracellular organelle;intracellular organelle part;intracellular part;lamellipodium membrane;leading edge membrane;membrane part;membrane-bounded organelle;non-membrane-bounded organelle;nuclear matrix;nuclear part;nucleus;organelle…	Actin-bd_cofilin/tropomyosin;ADF/Cofilin/Destrin	ENSG00000172757	ENST00000308162	ENSP00000309629
D6S218E;Rps18;RPS18;DASS-63A3.5-001;DADB-159G18.1-001;DAMC-227D19.3-001;DAQB-314F24.10-001;XXbac-BCX165D10.12-001;XXbac-BPG185D15.7-001;hCG_1640167	40S ribosomal protein S18;Ke-3;Rhabdomyosarcoma antigen MU-RMS-40.21;Ribosomal protein S18;Ribosomal protein S18, isoform CRA_b	P25232;P62269;Q5GGW2;Q5SUJ3;Q6IPF8	+	+	2904700000	816250000	biosynthetic process;catabolic process;cellular biosynthetic process;cellular catabolic process;cellular component biogenesis;cellular component biogenesis at cellular level;cellular component disassembly;cellular component disassembly at cellular level;cellular component organization;cellular component organization at cellular level;cellular component organization or biogenesis;cellular componen…	binding;nucleic acid binding;RNA binding;rRNA binding;structural constituent of ribosome;structural molecule activity	cell part;cytosolic small ribosomal subunit;intracellular organelle part;intracellular part;macromolecular complex;organelle part;ribonucleoprotein complex;small ribosomal subunit	Ribosomal_S13;Ribosomal_S13_CS;Ribosomal_S13-like_H2TH	ENSG00000096150;ENSG00000223367;ENSG00000226225;ENSG00000227794;ENSG00000231500;ENSG00000235650	ENST00000211372;ENST00000477055;ENST00000481330;ENST00000476288;ENST00000464447;ENST00000470852;ENST00000489474;ENST00000477733;ENST00000457341;ENST00000476337;ENST00000490380;ENST00000494232;ENST00000482391;ENST00000463232;ENST00000485674;ENST00000487970;ENST00000434122;ENST00000459882;ENST00000477273;ENST00000470276;ENST00000477787;ENST00000461584;ENST00000482698;ENST00000463901;ENST00000440980…	ENSP00000211372;ENSP00000412583;ENSP00000403175;ENSP00000392349;ENSP00000393241;ENSP00000416110
RPL22;RPL22L2	60S ribosomal protein L22;Epstein-Barr virus small RNA-associated protein;EBER-associated protein;Heparin-binding protein HBp15;Ribosomal protein L22-like 2;Ribosomal protein L22	B2R495;B8Y929;P35268;Q6IBD1;Q7Z4W8;Q8WYP0	+	+	2866300000	896880000	alpha-beta T cell activation;alpha-beta T cell differentiation;biosynthetic process;catabolic process;cell activation;cell differentiation;cellular biosynthetic process;cellular catabolic process;cellular component disassembly;cellular component disassembly at cellular level;cellular component organization;cellular component organization at cellular level;cellular component organization or biogen…	binding;carbohydrate binding;glycosaminoglycan binding;heparin binding;nucleic acid binding;pattern binding;polysaccharide binding;RNA binding;structural constituent of ribosome;structural molecule activity	cell part;cytoplasmic part;cytosolic large ribosomal subunit;intracellular non-membrane-bounded organelle;intracellular organelle;intracellular organelle part;intracellular part;large ribosomal subunit;macromolecular complex;non-membrane-bounded organelle;organelle;organelle part;ribonucleoprotein complex;ribosome	Ribosomal_L22e	ENSG00000116251	ENST00000484532;ENST00000234875;ENST00000480661;ENST00000497965;ENST00000471204;ENST00000465387;ENST00000462296;ENST00000465335	ENSP00000346088
RPS14;PRO2640;Rps14	40S ribosomal protein S14	B2R5G5;P06366;P62263;Q5BJI0	+	+	2756200000	2146700000	biological regulation;biosynthetic process;catabolic process;cell differentiation;cellular biosynthetic process;cellular catabolic process;cellular component assembly;cellular component assembly at cellular level;cellular component disassembly;cellular component disassembly at cellular level;cellular component organization;cellular component organization at cellular level;cellular component organ…	binding;mRNA 5'-UTR binding;mRNA binding;nucleic acid binding;RNA binding;structural constituent of ribosome;structural molecule activity;translation regulator activity	cell part;cytoplasmic part;cytosolic small ribosomal subunit;intracellular membrane-bounded organelle;intracellular non-membrane-bounded organelle;intracellular organelle;intracellular organelle part;intracellular part;macromolecular complex;membrane-bounded organelle;mitochondrion;non-membrane-bounded organelle;nuclear part;nucleolus;organelle;organelle part;ribonucleoprotein complex;ribosome;sm…	Ribosomal_S11;Ribosomal_S11_CS	ENSG00000164587	ENST00000401695;ENST00000312037;ENST00000407193	ENSP00000385958;ENSP00000311028;ENSP00000385425
RPL6;TXREB1	60S ribosomal protein L6;cDNA FLJ51013, highly similar to 60S ribosomal protein L6;Tax-responsive enhancer element-binding protein 107;Neoplasm-related protein C140	B2R4K7;B4DNY8;B4DRX3;Q02878;Q2M3Q3;Q8N5Z7;Q8TBK5;Q8WW97;Q9HBB3	+	+	2697800000	22790000	biological regulation;biosynthetic process;catabolic process;cellular biosynthetic process;cellular catabolic process;cellular component disassembly;cellular component disassembly at cellular level;cellular component organization;cellular component organization at cellular level;cellular component organization or biogenesis;cellular component organization or biogenesis at cellular level;cellular …	binding;DNA binding;nucleic acid binding;RNA binding;structural constituent of ribosome;structural molecule activity	cell part;cytoplasmic part;cytosolic large ribosomal subunit;intracellular non-membrane-bounded organelle;intracellular organelle;intracellular organelle part;intracellular part;large ribosomal subunit;macromolecular complex;non-membrane-bounded organelle;organelle;organelle part;ribonucleoprotein complex;ribosome	Ribosomal_L6_N;Ribosomal_L6E;Transl_SH3-like_sub	ENSG00000089009	ENST00000202773;ENST00000424576	ENSP00000202773;ENSP00000403172
ENO1;ENO1L1;MBPB1;MPB1	Enolase;Alpha-enolase;2-phospho-D-glycerate hydro-lyase;Non-neural enolase;Enolase 1;Phosphopyruvate hydratase;C-myc promoter-binding protein;MBP-1;MPB-1;Plasminogen-binding protein	A4QMW8;A4UCS8;B2RD59;P06733;P22712;Q16704;Q4TUS4;Q53FT9;Q53HR3;Q658M5;Q6GMP2;Q71V37;Q7Z3V6;Q8WU71;Q96GV1;Q9BT62;Q9UCH6;Q9UM55	+	+	2686100000	207580000	alcohol biosynthetic process;alcohol catabolic process;alcohol metabolic process;biological regulation;biosynthetic process;carbohydrate biosynthetic process;carbohydrate catabolic process;carbohydrate metabolic process;catabolic process;cellular biosynthetic process;cellular carbohydrate biosynthetic process;cellular carbohydrate catabolic process;cellular carbohydrate metabolic process;cellular…	binding;carbon-oxygen lyase activity;catalytic activity;cation binding;DNA binding;hydro-lyase activity;ion binding;lyase activity;magnesium ion binding;metal ion binding;nucleic acid binding;nucleic acid binding transcription factor activity;phosphopyruvate hydratase activity;protein binding transcription factor activity;sequence-specific DNA binding transcription factor activity;transcription c…	cell part;contractile fiber part;cytoplasmic part;cytosol;cytosolic part;intracellular membrane-bounded organelle;intracellular organelle;intracellular part;M band;macromolecular complex;membrane;membrane-bounded organelle;nucleus;organelle;organelle part;phosphopyruvate hydratase complex;plasma membrane;protein complex	Enolase;Enolase_C;Enolase_CS;Enolase_N	ENSG00000074800	ENST00000234590;ENST00000464920;ENST00000464594;ENST00000497492;ENST00000486051;ENST00000463324;ENST00000492343;ENST00000489867	ENSP00000234590
ENO3	Beta-enolase;2-phospho-D-glycerate hydro-lyase;Muscle-specific enolase;Skeletal muscle enolase;Enolase 3;Enolase	B4DUI6;B4DUJ6;B4DUM6;P13929;Q96AE2;Q9NPL4	+	+	2686100000	207580000	aging;alcohol biosynthetic process;alcohol catabolic process;alcohol metabolic process;anatomical structure development;anatomical structure morphogenesis;biosynthetic process;carbohydrate biosynthetic process;carbohydrate catabolic process;carbohydrate metabolic process;catabolic process;cellular biosynthetic process;cellular carbohydrate biosynthetic process;cellular carbohydrate catabolic proc…	binding;carbon-oxygen lyase activity;catalytic activity;cation binding;hydro-lyase activity;ion binding;lyase activity;magnesium ion binding;metal ion binding;phosphopyruvate hydratase activity	cell fraction;cell part;cytoplasmic part;cytosol;cytosolic part;insoluble fraction;intracellular part;macromolecular complex;membrane fraction;phosphopyruvate hydratase complex;protein complex	Enolase;Enolase_C;Enolase_CS;Enolase_N	ENSG00000108515	ENST00000441285;ENST00000381335;ENST00000422083;ENST00000323997	ENSP00000393727;ENSP00000370739;ENSP00000409111;ENSP00000324105
RPL18	Ribosomal protein L18;60S ribosomal protein L18	B4DDY5;Q07020;Q0QEW2;Q8WTZ6	+	+	2671700000	51881000	biosynthetic process;catabolic process;cellular biosynthetic process;cellular catabolic process;cellular component disassembly;cellular component disassembly at cellular level;cellular component organization;cellular component organization at cellular level;cellular component organization or biogenesis;cellular component organization or biogenesis at cellular level;cellular macromolecular complex…	binding;nucleic acid binding;RNA binding;structural constituent of ribosome;structural molecule activity	cell part;cytoplasmic part;cytosolic large ribosomal subunit;intracellular non-membrane-bounded organelle;intracellular organelle;intracellular organelle part;intracellular part;large ribosomal subunit;macromolecular complex;non-membrane-bounded organelle;organelle;organelle part;ribonucleoprotein complex;ribosome	Ribosomal_L18e;Ribosomal_L18e/L15P;Ribosomal_L18e_CS	ENSG00000063177	ENST00000084795;ENST00000450952	ENSP00000084795;ENSP00000407348
RPL13;hCG_1723872;BBC1;OK/SW-cl.46	60S ribosomal protein L13;Ribosomal protein L13;Breast basic conserved protein 1	A8K4C8;O60250;P26373;Q3KQT8;Q567Q8;Q6NZ55;Q9BPX0	+	+	2632000000	226830000	biosynthetic process;catabolic process;cellular biosynthetic process;cellular catabolic process;cellular component disassembly;cellular component disassembly at cellular level;cellular component organization;cellular component organization at cellular level;cellular component organization or biogenesis;cellular component organization or biogenesis at cellular level;cellular macromolecular complex…	binding;nucleic acid binding;RNA binding;structural constituent of ribosome;structural molecule activity	cell part;cytoplasmic part;cytosolic large ribosomal subunit;intracellular non-membrane-bounded organelle;intracellular organelle;intracellular organelle part;intracellular part;large ribosomal subunit;macromolecular complex;non-membrane-bounded organelle;organelle;organelle part;ribonucleoprotein complex;ribosome	Ribosomal_L13e;Ribosomal_L13e_CS	ENSG00000167526	ENST00000311528;ENST00000491523;ENST00000484610;ENST00000487034;ENST00000393099;ENST00000467736;ENST00000399461;ENST00000472354	ENSP00000307889;ENSP00000376811
HMGB1L1;HMG1L1	Putative high mobility group protein B1-like 1;Putative high mobility group protein 1-like 1	B2RPK0	+	+	2601900000	4441900000		binding;DNA binding;nucleic acid binding	cell part;chromosome;intracellular membrane-bounded organelle;intracellular non-membrane-bounded organelle;intracellular organelle;intracellular part;membrane-bounded organelle;non-membrane-bounded organelle;nucleus;organelle	HMG_superfamily	ENSG00000124097	ENST00000452924	ENSP00000419072
HMGB1;RP11-550P23.1-005;HMG1;RP11-550P23.1-003;RP11-550P23.1-002;HMGB1L10;HMG1L10	High-mobility group box 1;High mobility group 1 protein;High mobility group protein HMG1;High mobility group protein B1;High mobility group protein 1;cDNA FLJ56337, highly similar to High mobility group protein B1;High-mobility group box 1 variant;Putative high mobility group protein 1-like 10	Q5T7C0;Q9NYD7;A5D8W9;B7Z965;P09429;Q14321;Q59GW1;Q5T7C3;Q5T7C4;Q5T7C6;Q6IBE1;Q9UGV6	+	+	2601900000	4441900000	actin cytoskeleton organization;actin cytoskeleton reorganization;actin filament-based process;anatomical structure morphogenesis;base-excision repair, DNA ligation;biological regulation;catabolic process;cell activation;cell chemotaxis;cell migration;cell morphogenesis;cell motility;cell projection organization;cell proliferation;cellular catabolic process;cellular component morphogenesis;cellul…	5S rRNA binding;bent DNA binding;binding;carbohydrate binding;chemoattractant activity;crossed form four-way junction DNA binding;damaged DNA binding;DNA bending activity;DNA binding;DNA secondary structure binding;double-stranded DNA binding;four-way junction DNA binding;glycolipid binding;glycosaminoglycan binding;heparin binding;lipid binding;nucleic acid binding;nucleic acid binding transcrip…	cell part;cell surface;chromosome;condensed chromosome;cytoplasm;extracellular region part;extracellular space;intracellular membrane-bounded organelle;intracellular non-membrane-bounded organelle;intracellular organelle;intracellular organelle part;intracellular part;membrane-bounded organelle;non-membrane-bounded organelle;nuclear part;nucleolus;nucleoplasm;nucleus;organelle;organelle part	ARM-like;HMG_boxA_CS;HMG_superfamily	ENSG00000132967;ENSG00000189403	ENST00000255320;ENST00000399439;ENST00000452569;ENST00000451497;ENST00000405805;ENST00000339872;ENST00000341423;ENST00000399489;ENST00000399494;ENST00000432889;ENST00000426225;ENST00000326004;ENST00000490788;ENST00000399487;ENST00000398908;ENST00000468384	ENSP00000384678;ENSP00000343040;ENSP00000345347;ENSP00000382412;ENSP00000382417;ENSP00000406375;ENSP00000411269;ENSP00000369904;ENSP00000382410;ENSP00000410465
RPL36A;RP1-164F3.1-004;RP1-164F3.1-009;GIG15;MIG6;Rpl36a;Rpl44;RPL44	Ribosomal protein L36a;Putative uncharacterized protein RPL36A;60S ribosomal protein L36a;60S ribosomal protein L44;Cell growth-inhibiting gene 15 protein;Cell migration-inducing gene 6 protein	B2REA7;B2REA8;C9JBJ2;P09896;P10661;P83881;Q08ES5;Q5J9I6	+	+	2521500000	181130000	biosynthetic process;catabolic process;cellular biosynthetic process;cellular catabolic process;cellular component disassembly;cellular component disassembly at cellular level;cellular component organization;cellular component organization at cellular level;cellular component organization or biogenesis;cellular component organization or biogenesis at cellular level;cellular macromolecular complex…	structural constituent of ribosome;structural molecule activity	cell part;cytoplasmic part;cytosolic large ribosomal subunit;intracellular non-membrane-bounded organelle;intracellular organelle;intracellular organelle part;intracellular part;large ribosomal subunit;macromolecular complex;non-membrane-bounded organelle;organelle;organelle part;ribonucleoprotein complex;ribosome	Ribosomal_L44e;Ribosomal_zn-bd_dom	ENSG00000241343	ENST00000427805;ENST00000392994;ENST00000465340;ENST00000491851;ENST00000409338;ENST00000409170;ENST00000372849;ENST00000465744;ENST00000471855;ENST00000489407	ENSP00000404375;ENSP00000397659;ENSP00000386974;ENSP00000386655;ENSP00000361940
LMNA;LMN1;RP11-54H19.1-007;RP11-54H19.1-006;RP11-54H19.1-003;RP11-54H19.1-004	cDNA FLJ55771, highly similar to Lamin-A/C;cDNA FLJ56081, highly similar to Lamin-A/C;Lamin-A/C;70 kDa lamin;Renal carcinoma antigen NY-REN-32;Rhabdomyosarcoma antigen MU-RMS-40.12;Lamin A/C transcript variant 1;Lamin A/C;Progerin;LMNA protein	B4DFR3;B4DI32;P02545;P02546;Q3BDU5;Q5I6Y4;Q5I6Y5;Q5I6Y6;Q5TCI8;Q5TCI9;Q5TCJ2;Q5TCJ3;Q5TCJ4;Q6UYC3;Q8N519;Q969I8;Q96JA2	+	+	2491800000	4191270000	activation of signaling protein activity involved in unfolded protein response;anatomical structure development;biological regulation;cardiac cell development;cardiac muscle cell development;cell development;cellular component disassembly;cellular component disassembly at cellular level;cellular component disassembly involved in apoptosis;cellular component organization;cellular component organiz…	structural molecule activity	cell fraction;cell part;cytoplasm;cytoplasmic part;cytoskeletal part;envelope;insoluble fraction;intermediate filament;intracellular membrane-bounded organelle;intracellular organelle;intracellular organelle part;intracellular part;lamin filament;macromolecular complex;membrane-bounded organelle;nuclear envelope;nuclear matrix;nuclear part;nucleoplasm;nucleus;organelle;organelle envelope;organell…	F;IF;Intermediate_filament_CS;Lamin_tail_dom	ENSG00000160789	ENST00000502751;ENST00000368301;ENST00000495341;ENST00000470835;ENST00000515711;ENST00000347559;ENST00000361308;ENST00000368300;ENST00000470199;ENST00000478063;ENST00000392355;ENST00000292302;ENST00000469565;ENST00000368299;ENST00000502357;ENST00000448611;ENST00000515459;ENST00000368297;ENST00000504687;ENST00000473598;ENST00000368294;ENST00000392353;ENST00000515824;ENST00000496738;ENST00000368298…	ENSP00000357284;ENSP00000292304;ENSP00000355292;ENSP00000357283;ENSP00000376165;ENSP00000292302;ENSP00000357282;ENSP00000395597;ENSP00000424518;ENSP00000357280;ENSP00000426535;ENSP00000421821;ENSP00000357277;ENSP00000376164;ENSP00000424977
TUBB4Q;TUBB8;RP11-631M21.2;RP11-631M21.2-005;hCG_2017862;RP11-631M21.2-002	Putative uncharacterized protein TUBB4Q;Tubulin beta-8 chain;Novel protein similar to beta-tubulin 4Q (TUBB4Q) (LOC253936);Tubulin, beta 8, isoform CRA_c	C9JAA5;C9JMT5;C9JN87;Q3ZCM7;Q5SQX9;Q5SQY0;Q5SQY1;Q8WZ78	+	+	2491400000	512171000	cellular component assembly;cellular component assembly at cellular level;cellular component movement;cellular component organization;cellular component organization at cellular level;cellular component organization or biogenesis;cellular component organization or biogenesis at cellular level;cellular macromolecular complex assembly;cellular macromolecular complex subunit organization;cellular pr…	binding;catalytic activity;GTP binding;GTPase activity;guanyl nucleotide binding;guanyl ribonucleotide binding;hydrolase activity;hydrolase activity, acting on acid anhydrides;hydrolase activity, acting on acid anhydrides, in phosphorus-containing anhydrides;nucleoside-triphosphatase activity;nucleotide binding;purine nucleotide binding;purine ribonucleoside triphosphate binding;purine ribonucleo…	cell part;cytoplasm;cytoskeletal part;intracellular organelle part;intracellular part;macromolecular complex;microtubule;organelle part;protein complex	Beta_tubulin;Beta-tubulin_BS;Tub_FtsZ_C;Tubulin;Tubulin/FtsZ_2-layer-sand-dom;Tubulin_C;Tubulin_CS;Tubulin_FtsZ_GTPase	ENSG00000173876	ENST00000272035;ENST00000328974;ENST00000440680;ENST00000447903;ENST00000309812;ENST00000332708;ENST00000413237;ENST00000482075	ENSP00000272035;ENSP00000328808;ENSP00000418077;ENSP00000403895;ENSP00000311042;ENSP00000371071;ENSP00000417592
RPS3A;FTE1;MFTL;Fte1;Fte-1;Rps3a	cDNA FLJ78591, highly similar to Homo sapiens ribosomal protein S3A (RPS3A), mRNA;40S ribosomal protein S3a;v-fos transformation effector protein;cDNA FLJ51870, highly similar to 40S ribosomal protein S3a;40S ribosomal protein S3b;V-fos transformation effector protein;Ribosomal protein S3A	A8K4W0;B2R4D4;B7Z3M5;P33443;P49241;P61247;Q6NXR8	+	+	2483400000	723630000	biological regulation;biosynthetic process;catabolic process;cell differentiation;cellular biosynthetic process;cellular catabolic process;cellular component disassembly;cellular component disassembly at cellular level;cellular component organization;cellular component organization at cellular level;cellular component organization or biogenesis;cellular component organization or biogenesis at cel…	binding;nucleic acid binding;RNA binding;structural constituent of ribosome;structural molecule activity	cell part;cytoplasmic part;cytosolic small ribosomal subunit;intracellular non-membrane-bounded organelle;intracellular organelle;intracellular organelle part;intracellular part;macromolecular complex;non-membrane-bounded organelle;nuclear part;nucleolus;organelle;organelle part;ribonucleoprotein complex;ribosome;small ribosomal subunit	Ribosomal_S3Ae;Ribosomal_S3Ae_CS	ENSG00000145425	ENST00000274065;ENST00000509736;ENST00000507485;ENST00000505243;ENST00000514682;ENST00000515818;ENST00000503002;ENST00000512690;ENST00000508783;ENST00000512797;ENST00000507327;ENST00000515792;ENST00000506126;ENST00000510993	ENSP00000346050;ENSP00000422994;ENSP00000425024;ENSP00000421770;ENSP00000425978;ENSP00000421277;ENSP00000423953;ENSP00000421776;ENSP00000421457;ENSP00000424547;ENSP00000425508;ENSP00000426282;ENSP00000426466
GAPDHS;GAPD2;GAPDH2;GAPDS;HSD35;HSD-35	Glyceraldehyde-3-phosphate dehydrogenase, testis-specific;Spermatogenic glyceraldehyde-3-phosphate dehydrogenase;Spermatogenic cell-specific glyceraldehyde 3-phosphate dehydrogenase 2	O14556;B2RC82;O60823;Q6JTT9;Q9HCU6	+	+	2441500000	883820000	alcohol biosynthetic process;alcohol catabolic process;alcohol metabolic process;anatomical structure development;biological regulation;biosynthetic process;carbohydrate biosynthetic process;carbohydrate catabolic process;carbohydrate metabolic process;catabolic process;cell development;cell motility;cellular biosynthetic process;cellular carbohydrate biosynthetic process;cellular carbohydrate ca…	binding;catalytic activity;coenzyme binding;cofactor binding;glyceraldehyde-3-phosphate dehydrogenase (NAD+) (phosphorylating) activity;NAD binding;NADP binding;nucleotide binding;oxidoreductase activity;oxidoreductase activity, acting on the aldehyde or oxo group of donors;oxidoreductase activity, acting on the aldehyde or oxo group of donors, NAD or NADP as acceptor	cell part;cell projection;cytoplasmic part;cytosol;flagellum;intracellular membrane-bounded organelle;intracellular organelle;intracellular part;membrane-bounded organelle;microtubule-based flagellum;organelle	GlycerAld/Erythrose_P_DH;GlycerAld_3-P_DH_AS;GlycerAld_3-P_DH_cat;GlycerAld_3-P_DH_NAD(P)-bd;Glyceraldehyde-3-P_DH_1;NAD(P)-bd_dom	ENSG00000105679	ENST00000222286	ENSP00000222286
GAPDH;GAPD;CDABP0047;OK/SW-cl.12	Glyceraldehyde-3-phosphate dehydrogenase;Glyceraldehyde 3-phosphate dehydrogenase	A4UCT1;B4DRV9;P00354;P04406;Q0QET7;Q16768;Q2TSD0;Q53X65;Q5ZEY3;Q5ZEY4	+	+	2441500000	883820000	alcohol biosynthetic process;alcohol catabolic process;alcohol metabolic process;apoptosis;biological regulation;biosynthetic process;carbohydrate biosynthetic process;carbohydrate catabolic process;carbohydrate metabolic process;catabolic process;cell death;cellular biosynthetic process;cellular carbohydrate biosynthetic process;cellular carbohydrate catabolic process;cellular carbohydrate metab…	binding;catalytic activity;coenzyme binding;cofactor binding;glyceraldehyde-3-phosphate dehydrogenase (NAD+) (phosphorylating) activity;NAD binding;NADP binding;nucleotide binding;oxidoreductase activity;oxidoreductase activity, acting on the aldehyde or oxo group of donors;oxidoreductase activity, acting on the aldehyde or oxo group of donors, NAD or NADP as acceptor;peptidyl-cysteine S-nitrosyl…	cell part;cytoplasmic part;cytosol;intracellular membrane-bounded organelle;intracellular organelle;intracellular part;lipid particle;membrane;membrane-bounded organelle;nucleus;organelle;perinuclear region of cytoplasm	GlycerAld/Erythrose_P_DH;GlycerAld_3-P_DH_AS;GlycerAld_3-P_DH_cat;GlycerAld_3-P_DH_NAD(P)-bd;Glyceraldehyde-3-P_DH_1;NAD(P)-bd_dom	ENSG00000111640	ENST00000229239;ENST00000496049;ENST00000406765;ENST00000450282;ENST00000448046;ENST00000396856;ENST00000458000;ENST00000492719;ENST00000396861;ENST00000474249;ENST00000396859;ENST00000466588;ENST00000466525;ENST00000460556;ENST00000396858	ENSP00000229239;ENSP00000384819;ENSP00000395680;ENSP00000414936;ENSP00000380065;ENSP00000414047;ENSP00000380070;ENSP00000380068;ENSP00000380067
RPS11;Rps11	40S ribosomal protein S11	P62280;B2R4F5;P04643;Q498Y6;Q6IRY0	+	+	2427600000	1234700000	biosynthetic process;catabolic process;cellular biosynthetic process;cellular catabolic process;cellular component disassembly;cellular component disassembly at cellular level;cellular component organization;cellular component organization at cellular level;cellular component organization or biogenesis;cellular component organization or biogenesis at cellular level;cellular macromolecular complex…	binding;nucleic acid binding;RNA binding;rRNA binding;structural constituent of ribosome;structural molecule activity	cell part;cytosolic small ribosomal subunit;intracellular organelle part;intracellular part;macromolecular complex;organelle part;ribonucleoprotein complex;small ribosomal subunit	NA-bd_OB-fold;NA-bd_OB-fold-like;Ribosomal_S17;Ribosomal_S17_archaeal;Ribosomal_S17_CS	ENSG00000142534	ENST00000270625	ENSP00000270625
YWHAZ	14-3-3 protein zeta/delta;Protein kinase C inhibitor protein 1;cDNA, FLJ79516, highly similar to 14-3-3 protein zeta/delta;cDNA FLJ50142, highly similar to 14-3-3 protein zeta/delta (Protein kinase Cinhibitor protein 1);Tyrosine 3-monooxygenase/tryptophan 5-monooxygenase activation protein zeta polypeptide;Tyrosine 3-monooxygenasea/tryptophan 5-monooxygenase activation protein zeta;14-3-3 protein…	A8K1N0;B0AZS6;B7Z2E6;D0PNI1;P29213;P29312;P63104;Q2F831;Q32P43;Q5XJ08;Q6GPI2;Q6IN74;Q6LD62;Q6NUR9;Q6P3U9;Q86V33	+	+	2427200000	247990000	amine transport;anti-apoptosis;biological regulation;cell activation;cellular macromolecule metabolic process;cellular metabolic process;cellular nitrogen compound metabolic process;cellular process;cellular response to stimulus;establishment of localization;establishment of localization in cell;establishment of protein localization;establishment of protein localization in mitochondrion;establish…	catalytic activity;kinase activity;monooxygenase activity;oxidoreductase activity;transferase activity;transferase activity, transferring phosphorus-containing groups	cell fraction;cell leading edge;cell part;cytoplasmic membrane-bounded vesicle;cytoplasmic part;cytoplasmic vesicle;cytoskeletal part;cytosol;intracellular membrane-bounded organelle;intracellular organelle;intracellular organelle part;intracellular part;macromolecular complex;melanosome;membrane-bounded organelle;membrane-bounded vesicle;mitochondrion;nuclear part;nucleoplasm;nucleus;organelle;o…	14-3-3;14-3-3_CS;14-3-3_domain	ENSG00000164924	ENST00000395957;ENST00000395958;ENST00000457309;ENST00000395956;ENST00000353245;ENST00000395953;ENST00000395948;ENST00000395951;ENST00000419477;ENST00000480304;ENST00000418997;ENST00000437293;ENST00000492736	ENSP00000379287;ENSP00000379288;ENSP00000398599;ENSP00000379286;ENSP00000309503;ENSP00000379283;ENSP00000379278;ENSP00000379281;ENSP00000395114;ENSP00000416551;ENSP00000394880
OK/SW-cl.83;Rps8;RPS8;RP11-269F19.3-001;hCG_2031852;RP11-269F19.3-003	40S ribosomal protein S8;Ribosomal protein S8;Similar to ribosomal protein S8	P09058;P62241;Q5JR94;Q5JR95;Q6IRL7;Q9BS10	+	+	2416100000	148080000	biosynthetic process;catabolic process;cellular biosynthetic process;cellular catabolic process;cellular component disassembly;cellular component disassembly at cellular level;cellular component organization;cellular component organization at cellular level;cellular component organization or biogenesis;cellular component organization or biogenesis at cellular level;cellular macromolecular complex…	structural constituent of ribosome;structural molecule activity	cell part;cytoplasm;cytoplasmic part;cytosolic small ribosomal subunit;intracellular non-membrane-bounded organelle;intracellular organelle;intracellular organelle part;intracellular part;macromolecular complex;non-membrane-bounded organelle;organelle;organelle part;ribonucleoprotein complex;ribosome;small ribosomal subunit	Ribosomal_S8e;Ribosomal_S8e/biogenesis_NSA2;Ribosomal_S8e_CS	ENSG00000142937	ENST00000497035;ENST00000396651;ENST00000372209;ENST00000470475;ENST00000485390;ENST00000464658;ENST00000484599;ENST00000474582	ENSP00000379888;ENSP00000361283
RPS6;RP11-513M16.6-002;hCG_1741512;RP11-513M16.6-001;RP11-513M16.6-004;OK/SW-cl.2;Rps6	Ribosomal protein S6;Ribosomal protein S6, isoform CRA_a;Ribosomal protein S6, isoform CRA_e;cDNA FLJ78049, highly similar to Homo sapiens ribosomal protein S6 (RPS6), mRNA;cDNA, FLJ92127, Homo sapiens ribosomal protein S6 (RPS6), mRNA;40S ribosomal protein S6;Phosphoprotein NP33	A2A3R5;A2A3R6;A2A3R7;P08227;P10660;P62753;Q4VBY7;Q8N6Z7;Q96DV6	+	+	2406600000	709540000	biological regulation;biosynthetic process;carbohydrate homeostasis;catabolic process;cell surface receptor linked signaling pathway;cellular biosynthetic process;cellular catabolic process;cellular component assembly;cellular component assembly at cellular level;cellular component biogenesis;cellular component biogenesis at cellular level;cellular component disassembly;cellular component disasse…	structural constituent of ribosome;structural molecule activity	cell part;cytoplasm;cytoplasmic part;cytosolic small ribosomal subunit;intracellular non-membrane-bounded organelle;intracellular organelle;intracellular organelle part;intracellular part;macromolecular complex;non-membrane-bounded organelle;nuclear part;nucleolus;organelle;organelle part;ribonucleoprotein complex;ribosome;small ribosomal subunit	Ribosomal_S6_euk;Ribosomal_S6e;Ribosomal_S6e_CS	ENSG00000137154	ENST00000380394;ENST00000498815;ENST00000380384;ENST00000315377;ENST00000380381	ENSP00000369757;ENSP00000369745;ENSP00000369743;ENSP00000369741
Rpl27;RPL27	60S ribosomal protein L27	B2R4D8;P08526;P61353;Q4G0A9;Q6LCU2	+	+	2401700000	144680000	biosynthetic process;catabolic process;cellular biosynthetic process;cellular catabolic process;cellular component disassembly;cellular component disassembly at cellular level;cellular component organization;cellular component organization at cellular level;cellular component organization or biogenesis;cellular component organization or biogenesis at cellular level;cellular macromolecular complex…	structural constituent of ribosome;structural molecule activity	cell part;cytoplasmic part;cytosolic large ribosomal subunit;intracellular non-membrane-bounded organelle;intracellular organelle;intracellular organelle part;intracellular part;large ribosomal subunit;macromolecular complex;non-membrane-bounded organelle;organelle;organelle part;ribonucleoprotein complex;ribosome	KOW;Ribosomal_L27e;Ribosomal_L27e_CS;Transl_SH3-like_sub	ENSG00000131469	ENST00000253788	ENSP00000253788
HMGA1;HMGIY;RP11-513I15.2-001	cDNA FLJ54188, moderately similar to High mobility group protein HMG-I/HMG-Y;Putative uncharacterized protein HMGA1;High mobility group protein HMG-I/HMG-Y;High mobility group AT-hook protein 1;High mobility group protein R;High mobility group AT-hook 1	B4DWA0;C9J292;P10910;P17096;Q5T6U8;Q5T6U9;Q9UKB0	+	+	2371900000	15368000000	aging;base-excision repair;biological regulation;biosynthetic process;cell aging;cellular biosynthetic process;cellular component assembly;cellular component assembly at cellular level;cellular component disassembly;cellular component disassembly at cellular level;cellular component organization;cellular component organization at cellular level;cellular component organization or biogenesis;cellul…	5'-deoxyribose-5-phosphate lyase activity;AT DNA binding;binding;carbon-oxygen lyase activity;catalytic activity;DNA binding;DNA-(apurinic or apyrimidinic site) lyase activity;ligand-dependent nuclear receptor transcription coactivator activity;lyase activity;nucleic acid binding;nucleic acid binding transcription factor activity;protein binding transcription factor activity;sequence-specific DNA…	cell part;chromatin;chromosomal part;cytoplasmic part;cytosol;heterochromatin;intracellular membrane-bounded organelle;intracellular organelle;intracellular organelle part;intracellular part;macromolecular complex;membrane-bounded organelle;nuclear part;nucleoplasm part;nucleus;organelle;organelle part;protein complex;senescence-associated heterochromatin focus;transcription factor complex	AT_hook_DNA-bd_motif;AT_hook-like;HMGI/HMGY;HMGI/Y_DNA-bd_CS	ENSG00000137309	ENST00000395004;ENST00000374117;ENST00000401473;ENST00000311487;ENST00000347617;ENST00000327014;ENST00000357318;ENST00000447654;ENST00000478214;ENST00000374116;ENST00000360434	ENSP00000378452;ENSP00000363231;ENSP00000385693;ENSP00000308227;ENSP00000288245;ENSP00000318322;ENSP00000349871;ENSP00000399888;ENSP00000363230;ENSP00000353617
UBC;RPS27A;hCG_1987923;Rps27a;Uba52;UBA52;Uba80;UBA80;Ubb;UBB;Ubc;Ubcep1;UBCEP1;Ubcep2;UBCEP2;DKFZp434K0435;hCG_1998947;hCG_37048	Ubiquitin C;Ribosomal protein S27a, isoform CRA_c;cDNA, FLJ96793, Homo sapiens ribosomal protein S27a (RPS27A), mRNA;Ubiquitin;40S ribosomal protein S27a;Ribosomal protein S27a;Ribosomal protein S27A;60S ribosomal protein L40;CEP52;cDNA FLJ75516, highly similar to Xenopus tropicalis ubiquitin C, mRNA;Ubiquitin C variant;Ubiquitin C splice variant;Putative uncharacterized protein;UBC protein;Putat…	A8CGI2;B2RDW1;P02248;P02249;P02250;P14798;P62979;P62988;Q29120;Q5RKT7;Q6LBL4;Q6LDU5;Q8WYN8;Q8WYN9;Q91887;Q91888;Q9BQ77;Q9BWD6;Q9BX98;Q9UEF2;Q9UEG1;Q9UEK8;Q9UPK7;A8K674;Q59EM9;Q5PY61;Q5UGI3;Q66K58;Q96C32;Q96H31;Q9UFQ0;B4DV12;Q5U5U6;P14793;P62987;Q3MIH3	+	+	2314110000	5504100000	activation of immune response;activation of innate immune response;activation of MAPK activity;anaphase-promoting complex-dependent proteasomal ubiquitin-dependent protein catabolic process;anti-apoptosis;antigen processing and presentation;antigen processing and presentation of exogenous antigen;antigen processing and presentation of exogenous peptide antigen;antigen processing and presentation …	binding;cation binding;ion binding;metal ion binding;structural constituent of ribosome;structural molecule activity	cell part;cytoplasmic part;cytoplasmic vesicle membrane;cytoplasmic vesicle part;cytosol;cytosolic large ribosomal subunit;cytosolic small ribosomal subunit;endocytic vesicle membrane;endosomal part;endosome membrane;intracellular membrane-bounded organelle;intracellular non-membrane-bounded organelle;intracellular organelle;intracellular organelle part;intracellular part;large ribosomal subunit;…	Ribosomal_L40e;Ribosomal_S27a;Ubiquitin;Ubiquitin_CS;Ubiquitin_subgr;Ubiquitin_supergroup	ENSG00000143947;ENSG00000150991;ENSG00000170315;ENSG00000221983	ENST00000402285;ENST00000272317;ENST00000449323;ENST00000497083;ENST00000404735;ENST00000463185;ENST00000471772;ENST00000478196;ENST00000494756;ENST00000495843;ENST00000468810;ENST00000339647;ENST00000302182;ENST00000395839;ENST00000395837;ENST00000430157;ENST00000442744	ENSP00000383981;ENSP00000272317;ENSP00000408482;ENSP00000385659;ENSP00000344818;ENSP00000304697;ENSP00000379180;ENSP00000379178;ENSP00000396910;ENSP00000388107
TPM3;DKFZp686J1372;RP11-205M9.1-006;hCG_1997142;RP11-205M9.1-003;RP11-205M9.1-005;RP11-205M9.1-007;RP11-205M9.1-011;RP11-205M9.1-014;RP11-205M9.1-009;RP11-205M9.1-002;RP11-205M9.1-010;OK/SW-cl.5	cDNA, FLJ96568, highly similar to Homo sapiens tropomyosin 3 (TPM3), mRNA;cDNA FLJ50720, highly similar to Homo sapiens tropomyosin 3 (TPM3), transcript variant 2, mRNA;Tropomyosin alpha-3 chain;Tropomyosin-3;Gamma-tropomyosin;Tropomyosin-5;Putative uncharacterized protein DKFZp686J1372;Tropomyosin 3;Tropomyosin 3, isoform CRA_b;TPM3 protein;cDNA FLJ32435 fis, clone SKMUS2001287, highly similar t…	B2RDE1;B4DWT5;P06753;P12324;Q2QD06;Q5HYB6;Q5VU58;Q5VU59;Q5VU61;Q5VU62;Q5VU63;Q5VU64;Q5VU66;Q5VU70;Q5VU71;Q5VU72;Q6LDX7;Q8NAH0;Q8NI98;Q8TCG3;Q969Q2;Q9NQH8	+	+	2297700000	59805000	actin filament-based movement;actin filament-based process;actin-mediated cell contraction;actin-myosin filament sliding;biological regulation;cellular component movement;cellular process;muscle filament sliding;regulation of biological process;regulation of multicellular organismal process;regulation of muscle contraction;regulation of muscle system process;regulation of system process		actin cytoskeleton;actin filament bundle;actomyosin;cell cortex part;cell division site part;cell part;cell projection part;cleavage furrow;contractile fiber part;cortical cytoskeleton;cytoplasm;cytoplasmic part;cytoskeletal part;cytoskeleton;cytosol;filamentous actin;growth cone;intracellular non-membrane-bounded organelle;intracellular organelle;intracellular organelle part;intracellular part;m…	Tropomyosin	ENSG00000143549	ENST00000368533;ENST00000368545;ENST00000469717;ENST00000341485;ENST00000330188;ENST00000341372;ENST00000328159;ENST00000509409;ENST00000271850;ENST00000312970;ENST00000513769;ENST00000302206;ENST00000368531;ENST00000323144;ENST00000368530;ENST00000504663;ENST00000509601;ENST00000505010;ENST00000368527;ENST00000473036;ENST00000466010;ENST00000515609	ENSP00000357521;ENSP00000341653;ENSP00000339035;ENSP00000339378;ENSP00000357520;ENSP00000426521;ENSP00000271850;ENSP00000307712;ENSP00000357517;ENSP00000357518;ENSP00000357516;ENSP00000422207;ENSP00000426306
	Putative tropomyosin alpha-3 chain-like protein	A6NL28;A4D186	+	+	2297700000	59805000			cell part;cytoplasm;cytoskeleton;intracellular non-membrane-bounded organelle;intracellular organelle;intracellular part;non-membrane-bounded organelle;organelle	Tropomyosin	ENSG00000214869	ENST00000425942;ENST00000438341;ENST00000340195
YWHAE;Ywhae	14-3-3 protein epsilon;cDNA FLJ51975, moderately similar to 14-3-3 protein epsilon (14-3-3E);cDNA, FLJ79100, highly similar to 14-3-3 protein epsilon (14-3-3E);Putative uncharacterized protein YWHAE;Mitochondrial import stimulation factor L subunit;14-3-3 protein epsilon isoform transcript variant 1;cDNA FLJ51851, highly similar to 14-3-3 protein epsilon (14-3-3E);cDNA, FLJ79084, highly similar t…	B3KY71;B4DJF2;B7ZA86;C9JAV0;P29360;P42655;P62258;Q4VJB6;Q53XZ5;Q63631;Q7M4R4	+	+	2295500000	165700000	anatomical structure development;apoptosis;biological regulation;cell cycle process;cell death;cell migration;cell motility;cell surface receptor linked signaling pathway;cellular component movement;cellular process;cellular response to stimulus;cerebral cortex development;death;developmental process;enzyme linked receptor protein signaling pathway;establishment of localization;establishment of l…	enzyme inhibitor activity;enzyme regulator activity;kinase inhibitor activity;kinase regulator activity;protein kinase C inhibitor activity;protein kinase inhibitor activity;protein kinase regulator activity;protein serine/threonine kinase inhibitor activity	axon part;cell part;cell projection part;cytoplasmic membrane-bounded vesicle;cytoplasmic part;cytoplasmic vesicle;cytoskeletal part;cytosol;intracellular membrane-bounded organelle;intracellular organelle;intracellular organelle part;intracellular part;kinesin complex;macromolecular complex;melanosome;membrane-bounded organelle;membrane-bounded vesicle;microtubule associated complex;mitochondrio…	14-3-3;14-3-3_CS;14-3-3_domain	ENSG00000108953	ENST00000264335;ENST00000466227;ENST00000496706;ENST00000414131;ENST00000469398;ENST00000486241;ENST00000489287;ENST00000498643	ENSP00000264335;ENSP00000406058
RPS3;OK/SW-cl.26	RPS3 protein;40S ribosomal protein S3;Ribosomal protein S3 variant;Ribosomal protein S3	A7E2S3;B2R7N5;P23396;Q498B5;Q53G83;Q8NI95;Q9NQS8	+	+	2278800000	364100000	activation of caspase activity;biological regulation;biosynthetic process;catabolic process;cellular biosynthetic process;cellular catabolic process;cellular component disassembly;cellular component disassembly at cellular level;cellular component organization;cellular component organization at cellular level;cellular component organization or biogenesis;cellular component organization or biogene…	binding;carbon-oxygen lyase activity;catalytic activity;damaged DNA binding;DNA binding;DNA-(apurinic or apyrimidinic site) lyase activity;endonuclease activity;hydrolase activity;hydrolase activity, acting on ester bonds;iron-sulfur cluster binding;lyase activity;metal cluster binding;mRNA binding;nuclease activity;nucleic acid binding;RNA binding;structural constituent of ribosome;structural mo…	cell part;cell projection membrane;cell projection part;cytoplasmic part;cytosolic small ribosomal subunit;intracellular membrane-bounded organelle;intracellular non-membrane-bounded organelle;intracellular organelle;intracellular organelle part;intracellular part;leading edge membrane;macromolecular complex;membrane part;membrane-bounded organelle;non-membrane-bounded organelle;nucleus;organelle…	KH_dom;KH_dom_type_2;KH_dom-like_a/b;KH_prok-type;Ribosomal_S3_C;Ribosomal_S3_CS;Ribosomal_S3_euk/arc	ENSG00000149273	ENST00000278572;ENST00000405680;ENST00000422465	ENSP00000278572;ENSP00000385909;ENSP00000416745
RPL35A;GIG33	Putative uncharacterized protein RPL35A;60S ribosomal protein L35a;Cell growth-inhibiting gene 33 protein	C9K025;P18077;Q08ES9;Q9BVN7	+	+	2277700000	541690000	biosynthetic process;catabolic process;cellular biosynthetic process;cellular catabolic process;cellular component biogenesis;cellular component biogenesis at cellular level;cellular component disassembly;cellular component disassembly at cellular level;cellular component organization;cellular component organization at cellular level;cellular component organization or biogenesis;cellular componen…	binding;nucleic acid binding;RNA binding;structural constituent of ribosome;structural molecule activity;tRNA binding	cell part;cytoplasmic part;cytosolic large ribosomal subunit;intracellular non-membrane-bounded organelle;intracellular organelle;intracellular organelle part;intracellular part;large ribosomal subunit;macromolecular complex;non-membrane-bounded organelle;organelle;organelle part;ribonucleoprotein complex;ribosome	Ribosomal_L35A;Ribosomal_L35Ae_CS;Transl_elong_init/rib_B-barrel	ENSG00000182899	ENST00000464167;ENST00000485439;ENST00000496582;ENST00000329092;ENST00000448864;ENST00000429437;ENST00000442341;ENST00000439255;ENST00000474640	ENSP00000419117;ENSP00000393393;ENSP00000398058;ENSP00000387688;ENSP00000410683
RPSA;LAMBR;LAMR1;LAMR1P15	Putative uncharacterized protein RPSA;40S ribosomal protein SA;Laminin receptor 1;37/67 kDa laminin receptor;Laminin-binding protein precursor p40;37 kDa laminin receptor precursor;67 kDa laminin receptor;Colon carcinoma laminin-binding protein;NEM/1CHD4;Multidrug resistance-associated protein MGr1-Ag;Laminin receptor-like protein LAMRL5	C9J9K3;P08865;P11085;P12030;Q16471;Q6IPD1;Q6IPD2;Q6NSD1;Q6NXQ8;Q86VC0;Q96RS2	+	+	2265400000	71483000	biological adhesion;biosynthetic process;catabolic process;cell adhesion;cellular biosynthetic process;cellular catabolic process;cellular component assembly;cellular component assembly at cellular level;cellular component disassembly;cellular component disassembly at cellular level;cellular component organization;cellular component organization at cellular level;cellular component organization o…	binding;receptor activity;ribonucleoprotein binding;ribosome binding;structural constituent of ribosome;structural molecule activity	90S preribosome;cell part;cytosolic small ribosomal subunit;intracellular membrane-bounded organelle;intracellular organelle;intracellular organelle part;intracellular part;macromolecular complex;membrane;membrane-bounded organelle;nucleus;organelle;organelle part;plasma membrane;preribosome;ribonucleoprotein complex;small ribosomal subunit	Ribosomal_S2;Ribosomal_S2_CS;Ribosomal_S2_euk/arc;Ribosomal_S2_flav_dom	ENSG00000168028	ENST00000301821;ENST00000477325;ENST00000475346;ENST00000487876;ENST00000458478;ENST00000443003;ENST00000444512;ENST00000415859;ENST00000490490;ENST00000478027;ENST00000495394	ENSP00000346067;ENSP00000410848;ENSP00000389351;ENSP00000396716;ENSP00000415465
	Putative uncharacterized protein ENSP00000346598;Putative uncharacterized protein ENSP00000420173	A6NE09;C9JQR9	+	+	2265400000	71483000	biosynthetic process;cellular biosynthetic process;cellular macromolecule biosynthetic process;cellular macromolecule metabolic process;cellular metabolic process;cellular process;cellular protein metabolic process;macromolecule biosynthetic process;macromolecule metabolic process;metabolic process;primary metabolic process;protein metabolic process;translation	structural constituent of ribosome;structural molecule activity	cell part;intracellular organelle part;intracellular part;macromolecular complex;organelle part;ribonucleoprotein complex;small ribosomal subunit	Ribosomal_S2;Ribosomal_S2_CS;Ribosomal_S2_euk/arc;Ribosomal_S2_flav_dom	ENSG00000205246	ENST00000486528;ENST00000496398;ENST00000462186;ENST00000354585	ENSP00000420173;ENSP00000417240;ENSP00000346598
ALDOB;ALDB;RP11-490D19.1-002	Fructose-bisphosphate aldolase;Fructose-bisphosphate aldolase B;Liver-type aldolase	A8K430;C9J4K3;P05062;Q13741;Q13742;Q5T7D5;Q5T7D6;Q8NHT3	+	+	2246500000	88723000	alcohol biosynthetic process;alcohol catabolic process;alcohol metabolic process;anatomical structure development;biological regulation;biosynthetic process;carbohydrate biosynthetic process;carbohydrate catabolic process;carbohydrate metabolic process;catabolic process;cell communication;cellular biosynthetic process;cellular carbohydrate biosynthetic process;cellular carbohydrate catabolic proc…	alcohol binding;aldehyde-lyase activity;amine binding;binding;carbohydrate binding;carbon-carbon lyase activity;catalytic activity;cation binding;fructose binding;fructose-bisphosphate aldolase activity;ion binding;lipid binding;lyase activity;monosaccharide binding;phosphatidylcholine binding;phospholipid binding;quaternary ammonium group binding;sugar binding	cell fraction;cell part;centriolar satellite;cytoplasmic part;cytoskeletal part;cytosol;endoplasmic reticulum membrane;endoplasmic reticulum part;insoluble fraction;intracellular membrane-bounded organelle;intracellular organelle;intracellular organelle part;intracellular part;lysosome;lytic vacuole;membrane;membrane fraction;membrane part;membrane-bounded organelle;microsome;microtubule organizi…	Aldolase_I;Aldolase_TIM	ENSG00000136872	ENST00000430164;ENST00000374855;ENST00000374853;ENST00000468981	ENSP00000398334;ENSP00000363988;ENSP00000363986
ALDOA;ALDA	Fructose-bisphosphate aldolase;Fructose-bisphosphate aldolase A;Muscle-type aldolase;Lung cancer antigen NY-LU-1	A4UCS9;A4UCT0;B4DXI7;P04075;Q6FH76;Q6FI10;Q96B15;Q9BWD9;Q9UCN2	+	+	2246500000	88723000	actin cytoskeleton organization;actin filament organization;actin filament-based process;alcohol biosynthetic process;alcohol catabolic process;alcohol metabolic process;anatomical structure homeostasis;ATP biosynthetic process;ATP metabolic process;biological regulation;biosynthetic process;carbohydrate biosynthetic process;carbohydrate catabolic process;carbohydrate metabolic process;catabolic …	aldehyde-lyase activity;binding;carbohydrate binding;carbon-carbon lyase activity;catalytic activity;fructose binding;fructose-bisphosphate aldolase activity;lyase activity;monosaccharide binding;sugar binding	actin cytoskeleton;cell part;contractile fiber part;cytoplasmic membrane-bounded vesicle lumen;cytoplasmic part;cytoplasmic vesicle part;cytoskeleton;cytosol;extracellular membrane-bounded organelle;extracellular organelle;extracellular region part;extracellular vesicular exosome;I band;intracellular non-membrane-bounded organelle;intracellular organelle;intracellular organelle part;intracellular…	Aldolase_I;Aldolase_TIM	ENSG00000149925	ENST00000395248;ENST00000338110;ENST00000436540;ENST00000412304;ENST00000395240	ENSP00000378669;ENSP00000336927;ENSP00000387793;ENSP00000400452;ENSP00000378661
RPL27A;L27a	60S ribosomal protein L27a;Ribosomal protein L27a	B2R4B3;P46776;Q6NZ52;Q9BQQ5	+	+	2225000000	212950000	biosynthetic process;catabolic process;cellular biosynthetic process;cellular catabolic process;cellular component disassembly;cellular component disassembly at cellular level;cellular component organization;cellular component organization at cellular level;cellular component organization or biogenesis;cellular component organization or biogenesis at cellular level;cellular macromolecular complex…	binding;nucleic acid binding;RNA binding;structural constituent of ribosome;structural molecule activity	cell part;cytoplasmic part;cytosolic large ribosomal subunit;intracellular non-membrane-bounded organelle;intracellular organelle;intracellular organelle part;intracellular part;large ribosomal subunit;macromolecular complex;non-membrane-bounded organelle;organelle;organelle part;ribonucleoprotein complex;ribosome	Ribosomal_L15_CS;Ribosomal_L18e/L15P	ENSG00000166441	ENST00000314138	ENSP00000346015
RPL19;Rpl19	60S ribosomal protein L19;Ribosomal protein L19	B2R4K2;P14118;P22908;P84098;Q502Y6;Q53G49;Q7Z6E4;Q8IWR8	+	+	2198700000	11776000	biosynthetic process;catabolic process;cellular biosynthetic process;cellular catabolic process;cellular component disassembly;cellular component disassembly at cellular level;cellular component organization;cellular component organization at cellular level;cellular component organization or biogenesis;cellular component organization or biogenesis at cellular level;cellular macromolecular complex…	binding;nucleic acid binding;RNA binding;structural constituent of ribosome;structural molecule activity	cell part;cytoplasmic part;cytosolic large ribosomal subunit;intracellular non-membrane-bounded organelle;intracellular organelle;intracellular organelle part;intracellular part;large ribosomal subunit;macromolecular complex;non-membrane-bounded organelle;organelle;organelle part;ribonucleoprotein complex;ribosome	Ribosomal_L19/L19e;Ribosomal_L19/L19e_CS;Ribosomal_L19/L19e_dom1;Ribosomal_L19/L19e_dom3	ENSG00000108298	ENST00000225430	ENSP00000225430
HNRNPD;AUF1;HNRPD	Heterogeneous nuclear ribonucleoprotein D0;AU-rich element RNA-binding protein 1;cDNA FLJ54150, highly similar to Heterogeneous nuclear ribonucleoprotein D0;cDNA FLJ61020, highly similar to Heterogeneous nuclear ribonucleoprotein D0;Putative uncharacterized protein HNRNPD	A8K9J2;B4DTC3;B4E0W4;B9ZVU1;P07029;Q01858;Q14100;Q14101;Q14102;Q14103;Q4W5A1;Q9UCE8;Q9UCE9	+	+	2188300000	1448000000	biological regulation;biosynthetic process;catabolic process;cellular biosynthetic process;cellular catabolic process;cellular macromolecule biosynthetic process;cellular macromolecule catabolic process;cellular macromolecule metabolic process;cellular metabolic process;cellular nitrogen compound metabolic process;cellular process;macromolecule biosynthetic process;macromolecule catabolic process…	binding;DNA binding;nucleic acid binding;nucleotide binding;RNA binding;sequence-specific DNA binding;telomeric DNA binding	cell part;cytoplasmic part;cytosol;heterogeneous nuclear ribonucleoprotein complex;intracellular membrane-bounded organelle;intracellular organelle;intracellular organelle part;intracellular part;macromolecular complex;membrane-bounded organelle;nuclear part;nucleoplasm;nucleus;organelle;organelle part;ribonucleoprotein complex	CARG-binding_factor_N;Nucleotide-bd_a/b_plait;RRM_dom	ENSG00000138668	ENST00000313899;ENST00000353341;ENST00000514325;ENST00000352301;ENST00000514671;ENST00000307213;ENST00000508119;ENST00000513584;ENST00000509263;ENST00000507010;ENST00000515432;ENST00000503822;ENST00000509107	ENSP00000313199;ENSP00000313327;ENSP00000305860;ENSP00000426446;ENSP00000307544;ENSP00000424002;ENSP00000420926;ENSP00000421952;ENSP00000426666;ENSP00000422615;ENSP00000425439
RPL24;hCG_2023003;Rpl24	60S ribosomal protein L24;60S ribosomal protein L30;Putative uncharacterized protein RPL24;Ribosomal protein L24, isoform CRA_e;L30	B2R4Y3;C9JNW5;C9JXB8;P38663;P83731;Q6IBS3	+	+	2162300000	209230000	biosynthetic process;catabolic process;cellular biosynthetic process;cellular catabolic process;cellular component disassembly;cellular component disassembly at cellular level;cellular component organization;cellular component organization at cellular level;cellular component organization or biogenesis;cellular component organization or biogenesis at cellular level;cellular macromolecular complex…	binding;nucleic acid binding;RNA binding;structural constituent of ribosome;structural molecule activity	cell part;cytoplasmic part;cytosolic large ribosomal subunit;intracellular non-membrane-bounded organelle;intracellular organelle;intracellular organelle part;intracellular part;large ribosomal subunit;macromolecular complex;non-membrane-bounded organelle;organelle;organelle part;ribonucleoprotein complex;ribosome	Ribosomal_L24e_CS;Ribosomal_L24e_dom;Ribosomal_L24e_rel;TRASH	ENSG00000114391	ENST00000464595;ENST00000394077;ENST00000495401;ENST00000488288;ENST00000469605;ENST00000470961	ENSP00000377640;ENSP00000419179;ENSP00000420380
MSN	Moesin;Membrane-organizing extension spike protein;MSN protein	P26038;Q6PJT4	+	+	2099700000	453910000	biological adhesion;biological regulation;cell adhesion;cell migration;cell motility;cell-cell adhesion;cellular component movement;cellular process;immune system process;leukocyte cell-cell adhesion;leukocyte migration;locomotion;membrane docking;membrane to membrane docking;regulation of biological process;regulation of cell migration;regulation of cell motility;regulation of cellular component…	structural constituent of cytoskeleton;structural molecule activity	apical part of cell;apical plasma membrane;basolateral plasma membrane;cell fraction;cell part;cell projection;cell projection membrane;cell projection part;cell surface;cytoplasm;cytoplasmic part;cytoplasmic vesicle membrane;cytoplasmic vesicle part;cytoskeleton;extrinsic to membrane;filopodium;filopodium membrane;internal side of plasma membrane;intracellular non-membrane-bounded organelle;intr…	Band_41_domain;Band_41_fam;ERM;ERM_C;Ez/rad/moesin;FERM/acyl-CoA-bd_prot_3-hlx;FERM_central;FERM_CS;FERM_domain;FERM_N;FERM_PH-like_C;Moesin;PH_like_dom	ENSG00000147065	ENST00000360270;ENST00000396084;ENST00000486030	ENSP00000353408;ENSP00000379393
HNRNPA1;HNRPA1;HNRPA1L3	Heterogeneous nuclear ribonucleoprotein A1;hnRNP core protein A1;Helix-destabilizing protein;Single-strand RNA-binding protein;Putative heterogeneous nuclear ribonucleoprotein A1-like 3;hnRNP core protein A1-like 3;HNRPA1 protein;Putative uncharacterized protein	A8K4Z8;P09651;P0C7M2;Q0VAC0;Q3MI39;Q3MIB7;Q6IPF2;Q6PJZ7;Q9BSM5	+	+	2078200000	2165300000	alternative nuclear mRNA splicing, via spliceosome;cellular macromolecule metabolic process;cellular metabolic process;cellular nitrogen compound metabolic process;cellular process;establishment of localization;establishment of localization in cell;establishment of RNA localization;interspecies interaction between organisms;intracellular transport;macromolecule metabolic process;metabolic process…	binding;DNA binding;nucleic acid binding;nucleotide binding;RNA binding;single-stranded DNA binding;single-stranded RNA binding;structure-specific DNA binding	catalytic step 2 spliceosome;cell part;cytoplasm;heterogeneous nuclear ribonucleoprotein complex;intracellular non-membrane-bounded organelle;intracellular organelle;intracellular organelle part;intracellular part;macromolecular complex;non-membrane-bounded organelle;nuclear part;nucleolus;nucleoplasm;organelle;organelle part;ribonucleoprotein complex;spliceosomal complex	HnRNPA1;Nucleotide-bd_a/b_plait;RRM_dom	ENSG00000135486	ENST00000330752;ENST00000340913;ENST00000420780	ENSP00000333504;ENSP00000341826;ENSP00000391986
HNRNPA1L2;HNRNPA1L	Heterogeneous nuclear ribonucleoprotein A1-like 2;hnRNP core protein A1-like 2	Q32P51;Q5TBS2	+	+	2078200000	2165300000	cellular macromolecule metabolic process;cellular metabolic process;cellular nitrogen compound metabolic process;cellular process;establishment of localization;establishment of RNA localization;macromolecule metabolic process;metabolic process;mRNA metabolic process;mRNA processing;mRNA transport;nitrogen compound metabolic process;nucleic acid metabolic process;nucleic acid transport;nucleobase-…	binding;nucleic acid binding;nucleotide binding;RNA binding	cell part;cytoplasm;intracellular organelle part;intracellular part;macromolecular complex;nuclear part;organelle part;ribonucleoprotein complex;spliceosomal complex	HnRNPA1;Nucleotide-bd_a/b_plait;RRM_dom	ENSG00000139675;ENSG00000242466	ENST00000342657;ENST00000398039;ENST00000357495	ENSP00000341285;ENSP00000381119;ENSP00000350090
HMGB2;HMG2	High mobility group protein B2;High mobility group protein 2;High-mobility group box 2	B2R4K8;P26583;Q5U071;Q5U072	+	+	2030600000	8906300000	anatomical structure development;base-excision repair, DNA ligation;biological regulation;catabolic process;cell chemotaxis;cell migration;cell motility;cellular catabolic process;cellular component assembly;cellular component assembly at cellular level;cellular component movement;cellular component organization;cellular component organization at cellular level;cellular component organization or …	binding;chemoattractant activity;damaged DNA binding;DNA bending activity;DNA binding;double-stranded DNA binding;nucleic acid binding;nucleic acid binding transcription factor activity;regulatory region DNA binding;regulatory region nucleic acid binding;sequence-specific DNA binding transcription factor activity;single-stranded DNA binding;structure-specific DNA binding;transcription regulatory …	cell part;chromosome;condensed chromosome;cytoplasmic part;extracellular region part;extracellular space;intracellular non-membrane-bounded organelle;intracellular organelle;intracellular organelle part;intracellular part;macromolecular complex;non-membrane-bounded organelle;nuclear part;nucleolus;nucleoplasm;organelle;organelle part;perinuclear region of cytoplasm;protein complex	HMG_boxA_CS;HMG_superfamily	ENSG00000164104	ENST00000296503;ENST00000446922;ENST00000438704;ENST00000511316;ENST00000506267	ENSP00000296503;ENSP00000393448;ENSP00000404912;ENSP00000423001
HNRNPCL1;HNRPCL1;LOC440563;LOC649330	Heterogeneous nuclear ribonucleoprotein C-like 1;hnRNP core protein C-like 1;Heterogeneous nuclear ribonucleoprotein C-like;LOC440563 protein;LOC649330 protein;HNRPCL1 protein	B2RP44;B2RXH8;B7ZW38;B7ZW41;O60812;Q6PKD2	+	+	2026000000	8176000000		binding;nucleic acid binding;nucleotide binding;RNA binding	cell part;intracellular membrane-bounded organelle;intracellular organelle;intracellular part;macromolecular complex;membrane-bounded organelle;nucleus;organelle;ribonucleoprotein complex	hnRNP_C_Raly;Nucleotide-bd_a/b_plait;RRM_dom	ENSG00000179172	ENST00000317869	ENSP00000365370
RPS12	40S ribosomal protein S12	P25398;Q76M58	+	+	1996900000	290180000	biosynthetic process;catabolic process;cellular biosynthetic process;cellular catabolic process;cellular component disassembly;cellular component disassembly at cellular level;cellular component organization;cellular component organization at cellular level;cellular component organization or biogenesis;cellular component organization or biogenesis at cellular level;cellular macromolecular complex…	structural constituent of ribosome;structural molecule activity	cell part;cytosolic small ribosomal subunit;intracellular organelle part;intracellular part;macromolecular complex;organelle part;ribonucleoprotein complex;small ribosomal subunit	Ribosomal_L7Ae/L30e/S12e/Gad45;Ribosomal_S12e	ENSG00000112306	ENST00000367905;ENST00000484616;ENST00000230050	ENSP00000356881;ENSP00000230050
RPL13A;RPL13a;hCG_1998057	60S ribosomal protein L13a;23 kDa highly basic protein;RPL13A protein;Ribosomal protein L13a variant;FWP004;Ribosomal protein L13a;Ribosomal protein L13a, isoform CRA_b	A8K505;P40429;Q0VGL3;Q53H34;Q5QTS3;Q8J015;Q9BSQ6	+	+	1992200000	38160000	biosynthetic process;catabolic process;cellular biosynthetic process;cellular catabolic process;cellular component disassembly;cellular component disassembly at cellular level;cellular component organization;cellular component organization at cellular level;cellular component organization or biogenesis;cellular component organization or biogenesis at cellular level;cellular macromolecular complex…	structural constituent of ribosome;structural molecule activity	cell part;cytosolic large ribosomal subunit;intracellular organelle part;intracellular part;large ribosomal subunit;macromolecular complex;organelle part;ribonucleoprotein complex	Ribosomal_L13;Ribosomal_L13_CS;Ribosomal_L13_dom;Ribosomal_L13_euk/arc	ENSG00000142541	ENST00000391857;ENST00000488946;ENST00000484279;ENST00000472481;ENST00000479992;ENST00000486930;ENST00000476268;ENST00000477613;ENST00000467825;ENST00000474171;ENST00000468655;ENST00000476300	ENSP00000375730
	Putative 60S ribosomal protein L13a-like MGC87657	Q6NVV1	+	+	1992200000	38160000	biosynthetic process;cellular biosynthetic process;cellular macromolecule biosynthetic process;cellular macromolecule metabolic process;cellular metabolic process;cellular process;cellular protein metabolic process;macromolecule biosynthetic process;macromolecule metabolic process;metabolic process;primary metabolic process;protein metabolic process;translation	structural constituent of ribosome;structural molecule activity	cell part;intracellular organelle part;intracellular part;large ribosomal subunit;macromolecular complex;organelle part;ribonucleoprotein complex	Ribosomal_L13;Ribosomal_L13_dom	ENSG00000177350	ENST00000487479;ENST00000494676;ENST00000313768
SNRPD2;SNRPD1;Snrpd2	Small nuclear ribonucleoprotein Sm D2;snRNP core protein D2	A8K797;P43330;P62316	+	+	1970700000	602060000	cellular component assembly;cellular component assembly at cellular level;cellular component organization;cellular component organization at cellular level;cellular component organization or biogenesis;cellular component organization or biogenesis at cellular level;cellular macromolecular complex assembly;cellular macromolecular complex subunit organization;cellular macromolecule metabolic proces…		catalytic step 2 spliceosome;cell part;cytoplasmic part;cytosol;intracellular organelle part;intracellular part;macromolecular complex;nuclear part;nucleoplasm;organelle part;ribonucleoprotein complex;small nuclear ribonucleoprotein complex;spliceosomal complex;U12-type spliceosomal complex	LSM_dom;Ribonucl_LSM;Ribonucl_LSM_euk/arc	ENSG00000125743	ENST00000342669;ENST00000391932	ENSP00000342374;ENSP00000375798
ANXA1;ANX1;LPC1;RP11-71A24.1-006;RP11-71A24.1-004;RP11-71A24.1-002;hCG_17305	cDNA FLJ51887, highly similar to Annexin A1;Annexin I;Annexin A1;Annexin-1;Lipocortin I;Calpactin-2;Calpactin II;Chromobindin-9;p35;Phospholipase A2 inhibitory protein;ANXA1 protein;Annexin A1, isoform CRA_a	B4DL19;B5BU38;P04083;Q05BR2;Q5T3N0;Q5T3N1;Q5TZZ9	+	+	1871900000	84690000	acid secretion;alpha-beta T cell activation;alpha-beta T cell differentiation;anatomical structure development;anti-apoptosis;arachidonic acid secretion;biological regulation;carboxylic acid transport;cell activation;cell cycle;cell differentiation;cell surface receptor linked signaling pathway;cellular component movement;cellular developmental process;cellular macromolecule metabolic process;cel…	binding;calcium ion binding;calcium-dependent phospholipid binding;cation binding;DNA binding;enzyme inhibitor activity;enzyme regulator activity;ion binding;lipase inhibitor activity;lipid binding;metal ion binding;nucleic acid binding;phospholipase A2 inhibitor activity;phospholipase inhibitor activity;phospholipid binding;RNA binding;single-stranded DNA binding;single-stranded RNA binding;stru…	basolateral plasma membrane;cell part;cell projection;cilium;cornified envelope;cytoplasm;cytoplasmic part;cytoskeleton;extracellular region;extracellular region part;extracellular space;intracellular membrane-bounded organelle;intracellular non-membrane-bounded organelle;intracellular organelle;intracellular organelle part;intracellular part;macromolecular complex;membrane;membrane part;membrane…	Annexin;Annexin_repeat;Annexin_repeat_CS;AnnexinI	ENSG00000135046	ENST00000257497;ENST00000456643;ENST00000468639;ENST00000415424;ENST00000376912;ENST00000376911;ENST00000495713;ENST00000489109;ENST00000491192	ENSP00000257497;ENSP00000412489;ENSP00000414013;ENSP00000366110;ENSP00000366109
RPS19;hCG_1995572	40S ribosomal protein S19;Ribosomal protein S19, isoform CRA_a;cDNA, FLJ92047, Homo sapiens ribosomal protein S19 (RPS19), mRNA;Ribosomal protein S19	B0ZBD0;P39019;Q8WVX7	+	+	1857600000	832110000	biological regulation;biosynthetic process;catabolic process;cell differentiation;cellular biosynthetic process;cellular catabolic process;cellular component biogenesis;cellular component biogenesis at cellular level;cellular component disassembly;cellular component disassembly at cellular level;cellular component organization;cellular component organization at cellular level;cellular component o…	binding;nucleic acid binding;RNA binding;structural constituent of ribosome;structural molecule activity	cell part;cytoplasmic part;cytosolic small ribosomal subunit;intracellular non-membrane-bounded organelle;intracellular organelle;intracellular organelle part;intracellular part;macromolecular complex;non-membrane-bounded organelle;nuclear part;nucleolus;organelle;organelle part;ribonucleoprotein complex;ribosome;small ribosomal subunit	Ribosomal_S19e;Ribosomal_S19e_CS	ENSG00000105372	ENST00000221975	ENSP00000221975
RPL3;OK/SW-cl.32;hCG_2015191;rpl3	Putative uncharacterized protein RPL3;60S ribosomal protein L3;HIV-1 TAR RNA-binding protein B;cDNA FLJ35376 fis, clone SKMUS2004044, highly similar to Homo sapiens ribosomal protein L3 (RPL3), transcript variant 2, mRNA;Ribosomal protein L3, isoform CRA_i;cDNA FLJ59135, highly similar to 60S ribosomal protein L3;RPL3 protein;Ribosomal protein L3, isoform CRA_b;Putative uncharacterized protein;Ri…	A6NHB7;B2RDV9;B3KS36;B4DN06;B5MCW2;P39023;Q15548;Q49AJ9;Q5I0G0;Q8TBW1;Q96QL0;Q9BT63;Q9NY85	+	+	1855500000	95090000	biosynthetic process;catabolic process;cellular biosynthetic process;cellular catabolic process;cellular component disassembly;cellular component disassembly at cellular level;cellular component organization;cellular component organization at cellular level;cellular component organization or biogenesis;cellular component organization or biogenesis at cellular level;cellular macromolecular complex…	binding;nucleic acid binding;RNA binding;structural constituent of ribosome;structural molecule activity	cell part;cytoplasm;cytoplasmic part;cytosolic large ribosomal subunit;intracellular non-membrane-bounded organelle;intracellular organelle;intracellular organelle part;intracellular part;large ribosomal subunit;macromolecular complex;non-membrane-bounded organelle;nuclear part;nucleolus;organelle;organelle part;ribonucleoprotein complex;ribosome	Ribosomal_L3;Ribosomal_L3_CS;Transl_elong_init/rib_B-barrel	ENSG00000100316	ENST00000401609;ENST00000216146;ENST00000465618;ENST00000495832;ENST00000473638;ENST00000464182;ENST00000437815;ENST00000426159;ENST00000467105;ENST00000402527;ENST00000481985;ENST00000471290;ENST00000453303;ENST00000484358;ENST00000427905;ENST00000420536;ENST00000484615;ENST00000460589;ENST00000461967;ENST00000498462;ENST00000459859	ENSP00000386101;ENSP00000346001;ENSP00000393061;ENSP00000389493;ENSP00000385762;ENSP00000415198;ENSP00000412713;ENSP00000416273
RPL3L	cDNA, FLJ93657, highly similar to Homo sapiens ribosomal protein L3-like (RPL3L), mRNA;60S ribosomal protein L3-like	B2R7Y3;Q92901	+	+	1855500000	95090000	biosynthetic process;catabolic process;cellular biosynthetic process;cellular catabolic process;cellular component disassembly;cellular component disassembly at cellular level;cellular component organization;cellular component organization at cellular level;cellular component organization or biogenesis;cellular component organization or biogenesis at cellular level;cellular macromolecular complex…	binding;nucleic acid binding;RNA binding;structural constituent of ribosome;structural molecule activity	cell part;cytoplasmic part;cytosolic large ribosomal subunit;intracellular non-membrane-bounded organelle;intracellular organelle;intracellular organelle part;intracellular part;large ribosomal subunit;macromolecular complex;non-membrane-bounded organelle;organelle;organelle part;ribonucleoprotein complex;ribosome	Ribosomal_L3;Ribosomal_L3_CS;Transl_elong_init/rib_B-barrel	ENSG00000140986	ENST00000268661	ENSP00000268661
RPL8;Rpl8	60S ribosomal protein L8;cDNA FLJ53750, highly similar to 60S ribosomal protein L8	A8K094;B4DVG7;P25120;P62917;Q567Q7;Q969V7;Q9BWQ9	+	+	1836200000	455060000	biosynthetic process;catabolic process;cellular biosynthetic process;cellular catabolic process;cellular component disassembly;cellular component disassembly at cellular level;cellular component organization;cellular component organization at cellular level;cellular component organization or biogenesis;cellular component organization or biogenesis at cellular level;cellular macromolecular complex…	binding;nucleic acid binding;RNA binding;rRNA binding;structural constituent of ribosome;structural molecule activity	cell part;cytoplasmic part;cytosolic large ribosomal subunit;intracellular non-membrane-bounded organelle;intracellular organelle;intracellular organelle part;intracellular part;large ribosomal subunit;macromolecular complex;non-membrane-bounded organelle;organelle;organelle part;ribonucleoprotein complex;ribosome	NA-bd_OB-fold;NA-bd_OB-fold-like;Rbsml_prot_L2_RNA-bd_dom;Ribosomal_L2;Ribosomal_L2_3;Ribosomal_L2_arc;Ribosomal_L2_C;Ribosomal_L2_CS;Transl_SH3-like_sub;Translation_prot_SH3-like	ENSG00000161016	ENST00000394920;ENST00000444860;ENST00000262584	ENSP00000378378;ENSP00000416513;ENSP00000262584
RPS2;RPS4;rps2;OK/KNS-cl.7;hCG_1990006;OK/KNS-cl.6	40S ribosomal protein S2;40S ribosomal protein S4;Protein LLRep3;Ribosomal protein S2;Ribosomal protein S2, isoform CRA_b;RPS2 protein	B2R5G0;O60249;P15880;Q3KQT6;Q3MIB1;Q6IPX5;Q8J014;Q8N5L9;Q8NI61;Q8NI62;Q9BSW5	+	+	1825500000	135360000	biosynthetic process;catabolic process;cellular biosynthetic process;cellular catabolic process;cellular component disassembly;cellular component disassembly at cellular level;cellular component organization;cellular component organization at cellular level;cellular component organization or biogenesis;cellular component organization or biogenesis at cellular level;cellular macromolecular complex…	binding;nucleic acid binding;RNA binding;structural constituent of ribosome;structural molecule activity	cell part;cytoplasmic part;cytosolic small ribosomal subunit;intracellular non-membrane-bounded organelle;intracellular organelle;intracellular organelle part;intracellular part;macromolecular complex;non-membrane-bounded organelle;nuclear part;nucleoplasm;organelle;organelle part;ribonucleoprotein complex;ribosome;small ribosomal subunit	dsRNA-bd-like;Ribosomal_S5;Ribosomal_S5_C;Ribosomal_S5_D2-typ_fold;Ribosomal_S5_D2-typ_fold_subgr;Ribosomal_S5_euk/arc;Ribosomal_S5_N;Ribosomal_S5_N_CS	ENSG00000140988	ENST00000343262	ENSP00000341885
RPL12	60S ribosomal protein L12;Ribosomal protein L12 variant	P30050;Q59FI9;Q5VVV2;Q6PB27	+	+	1821400000	454550000	biosynthetic process;catabolic process;cellular biosynthetic process;cellular catabolic process;cellular component disassembly;cellular component disassembly at cellular level;cellular component organization;cellular component organization at cellular level;cellular component organization or biogenesis;cellular component organization or biogenesis at cellular level;cellular macromolecular complex…	binding;nucleic acid binding;RNA binding;structural constituent of ribosome;structural molecule activity	cell part;cytoplasmic part;cytosolic large ribosomal subunit;intracellular non-membrane-bounded organelle;intracellular organelle;intracellular organelle part;intracellular part;large ribosomal subunit;macromolecular complex;non-membrane-bounded organelle;organelle;organelle part;ribonucleoprotein complex;ribosome	Ribosomal_L11;Ribosomal_L11_C;Ribosomal_L11_CS;Ribosomal_L11_N	ENSG00000197958	ENST00000361436;ENST00000497825;ENST00000497322;ENST00000483598	ENSP00000354739
PFN1;hCG_32691	Profilin-1;Profilin I;Profilin	P07737;Q53Y44	+	+	1800800000	312140000	actin cytoskeleton organization;actin filament-based process;anatomical structure formation involved in morphogenesis;biological regulation;cell activation;cellular component organization;cellular component organization at cellular level;cellular component organization or biogenesis;cellular component organization or biogenesis at cellular level;cellular process;cellular response to chemical stim…	binding;lipid binding;phosphatidylinositol binding;phosphatidylinositol-4,5-bisphosphate binding;phospholipid binding	actin cytoskeleton;cell fraction;cell part;cytoplasm;cytoskeleton;insoluble fraction;intracellular membrane-bounded organelle;intracellular non-membrane-bounded organelle;intracellular organelle;intracellular part;membrane fraction;membrane-bounded organelle;non-membrane-bounded organelle;nucleus;organelle;synapse;synaptosome	Profilin;Profilin_mammal	ENSG00000108518	ENST00000225655	ENSP00000225655
PPIA;CYPA	Peptidyl-prolyl cis-trans isomerase;Cyclophilin A;Cyclosporin A-binding protein;Peptidyl-prolyl cis-trans isomerase A;Rotamase A;Peptidylprolyl isomerase A (Cyclophilin A);cDNA FLJ75025, highly similar to Homo sapiens peptidylprolyl isomerase A (cyclophilin A) (PPIA), transcript variant 2, mRNA	A8K220;A8K486;B2RE56;C9J5S7;P05092;P62937;Q3KQW3;Q567Q0;Q6IBU5;Q71V99;Q96IX3;Q9BRU4;Q9BTY9;Q9UC61	+	+	1782160000	1430300000	biological regulation;biosynthetic process;cell activation;cell migration;cell motility;cellular biosynthetic process;cellular component movement;cellular macromolecule biosynthetic process;cellular macromolecule metabolic process;cellular metabolic process;cellular nitrogen compound metabolic process;cellular process;cellular process involved in reproduction;cellular protein metabolic process;DN…	binding;catalytic activity;cis-trans isomerase activity;isomerase activity;peptide binding;peptidyl-prolyl cis-trans isomerase activity;virion binding	cell part;cytoplasmic part;cytosol;extracellular region;intracellular membrane-bounded organelle;intracellular organelle;intracellular part;membrane-bounded organelle;nucleus;organelle	Cyclophilin-like_PPIase_dom;Cyclophilin-type_PPIase;Cyclophilin-type_PPIase_CS	ENSG00000196262	ENST00000468812;ENST00000481437;ENST00000451562;ENST00000479021;ENST00000355968;ENST00000489459;ENST00000415933;ENST00000494484;ENST00000480603	ENSP00000419425;ENSP00000405975;ENSP00000394670
RPL31;hCG_27618;Rpl31	cDNA, FLJ92036, highly similar to Homo sapiens ribosomal protein L31 (RPL31), mRNA;Putative uncharacterized protein RPL31;cDNA FLJ57527, highly similar to 60S ribosomal protein L31;cDNA FLJ58908, highly similar to 60S ribosomal protein L31;Ribosomal protein L31, isoform CRA_c;cDNA FLJ58912, highly similar to 60S ribosomal protein L31;60S ribosomal protein L31;RPL31 protein;Ribosomal protein L31	B2R4C1;B7Z4C8;B7Z4E3;B7Z4K2;B8ZZK4;C9JU56;P12947;P62899;Q53SQ5;Q6IRZ0;Q6LBJ6;Q76N53	+	+	1757900000	2842500000	biosynthetic process;catabolic process;cellular biosynthetic process;cellular catabolic process;cellular component disassembly;cellular component disassembly at cellular level;cellular component organization;cellular component organization at cellular level;cellular component organization or biogenesis;cellular component organization or biogenesis at cellular level;cellular macromolecular complex…	binding;nucleic acid binding;RNA binding;structural constituent of ribosome;structural molecule activity	cell part;cytoplasmic part;cytosolic large ribosomal subunit;intracellular non-membrane-bounded organelle;intracellular organelle;intracellular organelle part;intracellular part;large ribosomal subunit;macromolecular complex;non-membrane-bounded organelle;organelle;organelle part;ribonucleoprotein complex;ribosome	Ribosomal_L31e;Ribosomal_L31e_CS;Ribosomal_L31e_dom	ENSG00000071082	ENST00000264258;ENST00000409000;ENST00000409028;ENST00000409320;ENST00000409038;ENST00000409650;ENST00000409733;ENST00000419276;ENST00000409711;ENST00000456292;ENST00000441435	ENSP00000264258;ENSP00000387120;ENSP00000386717;ENSP00000387163;ENSP00000386737;ENSP00000386271;ENSP00000386681;ENSP00000402450;ENSP00000387112;ENSP00000412976;ENSP00000408172
PKM2;OIP3;PK2;PK3;PKM	Pyruvate kinase isozymes M1/M2;Pyruvate kinase muscle isozyme;Pyruvate kinase 2/3;Cytosolic thyroid hormone-binding protein;Thyroid hormone-binding protein 1;Opa-interacting protein 3;p58;Tumor M2-PK;Pyruvate kinase;Pyruvate kinase M2	A6NFK3;B2R5N8;B3KRY0;B4DFX8;B4DNK4;B4DRT3;B4DUU6;P14618;P14786;Q504U3;Q53GK4;Q8WUW7;Q96E76;Q9BWB5;Q9NYI7;Q9UCV6;Q9UK31;Q9UKK4;Q9UPF2	+	+	1730760000	235270000	alcohol catabolic process;alcohol metabolic process;carbohydrate catabolic process;carbohydrate metabolic process;catabolic process;cell death;cellular carbohydrate catabolic process;cellular carbohydrate metabolic process;cellular metabolic process;cellular process;death;generation of precursor metabolites and energy;glucose catabolic process;glucose metabolic process;glycolysis;hexose catabolic…	adenyl nucleotide binding;adenyl ribonucleotide binding;alkali metal ion binding;ATP binding;binding;catalytic activity;cation binding;ion binding;kinase activity;magnesium ion binding;metal ion binding;nucleotide binding;phosphotransferase activity, alcohol group as acceptor;potassium ion binding;purine nucleotide binding;purine ribonucleoside triphosphate binding;purine ribonucleotide binding;p…	cell part;cytoplasmic part;cytosol;intracellular membrane-bounded organelle;intracellular organelle;intracellular part;membrane;membrane-bounded organelle;nucleus;organelle;plasma membrane	Pyr_Knase;Pyrv/PenolPyrv_Kinase;Pyrv_Knase_a/b;Pyrv_Knase_AS;Pyrv_Knase_brl;Pyrv_Knase_C;Pyrv_Knase_insert_dom;Pyrv_Knase-like_insert_dom	ENSG00000067225	ENST00000335181;ENST00000319622;ENST00000419739;ENST00000449901;ENST00000327974;ENST00000434220;ENST00000438234;ENST00000389093	ENSP00000334983;ENSP00000320171;ENSP00000403265;ENSP00000403365;ENSP00000369278;ENSP00000413887;ENSP00000398284;ENSP00000373745
H2AFZ;H2AZ;H2afz;H2az	Histone H2A.Z	P0C0S5;B2RD56;P17317;Q6I9U0	+	+	1722500000	4088800000	cellular component assembly;cellular component assembly at cellular level;cellular component organization;cellular component organization at cellular level;cellular component organization or biogenesis;cellular component organization or biogenesis at cellular level;cellular macromolecular complex assembly;cellular macromolecular complex subunit organization;cellular process;chromatin organization…	binding;DNA binding;nucleic acid binding	cell part;chromosomal part;intracellular membrane-bounded organelle;intracellular organelle;intracellular organelle part;intracellular part;macromolecular complex;membrane-bounded organelle;nucleosome;nucleus;organelle;organelle part;protein-DNA complex	Histone_core_D;Histone_H2A;Histone-fold	ENSG00000164032	ENST00000511348;ENST00000296417;ENST00000511203;ENST00000511319	ENSP00000296417
RPL29;RP11-632C17__A.1-001	cDNA FLJ78093, highly similar to Homo sapiens ribosomal protein L29 (RPL29), mRNA;60S ribosomal protein L29;Cell surface heparin-binding protein HIP;Putative uncharacterized protein RPL29;Ribosomal protein L29 (RPL29) pseudogene;Ribosomal protein L29	A8K0H3;B2R4M8;C9IYI4;P47914;Q5T1D1;Q6IPI1;Q6IPY3	+	+	1719300000	145230000	biosynthetic process;catabolic process;cellular biosynthetic process;cellular catabolic process;cellular component disassembly;cellular component disassembly at cellular level;cellular component organization;cellular component organization at cellular level;cellular component organization or biogenesis;cellular component organization or biogenesis at cellular level;cellular macromolecular complex…	binding;carbohydrate binding;glycosaminoglycan binding;heparin binding;nucleic acid binding;pattern binding;polysaccharide binding;RNA binding;structural constituent of ribosome;structural molecule activity	cell part;cytoplasmic part;cytosolic large ribosomal subunit;intracellular non-membrane-bounded organelle;intracellular organelle;intracellular organelle part;intracellular part;large ribosomal subunit;macromolecular complex;non-membrane-bounded organelle;organelle;organelle part;ribonucleoprotein complex;ribosome	Ribosomal_L29e	ENSG00000162244	ENST00000294189;ENST00000480306;ENST00000466397;ENST00000495383;ENST00000479017;ENST00000475248;ENST00000492277;ENST00000481629;ENST00000486565	ENSP00000294189;ENSP00000419333;ENSP00000418868;ENSP00000420673;ENSP00000418153;ENSP00000417048;ENSP00000418346;ENSP00000418839
S100A6;CACY	cDNA, FLJ92369, highly similar to Homo sapiens S100 calcium binding protein A6 (calcyclin) (S100A6),mRNA;Protein S100-A6;S100 calcium-binding protein A6;Calcyclin;Prolactin receptor-associated protein;Growth factor-inducible protein 2A9;MLN 4	B2R577;P06703;Q5RHS4	+	+	1716300000	327340000	anatomical structure morphogenesis;axonogenesis;biological regulation;cell part morphogenesis;cell projection morphogenesis;cell projection organization;cellular component morphogenesis;cellular component organization;cellular component organization at cellular level;cellular component organization or biogenesis;cellular component organization or biogenesis at cellular level;cellular developmenta…	binding;calcium ion binding;cation binding;ion binding;ion transmembrane transporter activity;metal ion binding;substrate-specific transmembrane transporter activity;substrate-specific transporter activity;transition metal ion binding;transmembrane transporter activity;transporter activity;zinc ion binding	cell part;cell projection;cytoplasmic part;cytosol;envelope;extrinsic to internal side of plasma membrane;extrinsic to membrane;extrinsic to plasma membrane;intracellular organelle part;intracellular part;membrane part;nuclear envelope;nuclear part;organelle envelope;organelle part;perinuclear region of cytoplasm;plasma membrane part;ruffle	EF_Hand_1_Ca_BS;EF_HAND_2;EF-hand-like_dom;S100/CaBP-9k_CS;S100_Ca-bd_sub	ENSG00000197956	ENST00000368719;ENST00000368720;ENST00000496817;ENST00000462776;ENST00000462951	ENSP00000357708;ENSP00000357709
RPL18A	cDNA, FLJ92035, highly similar to Homo sapiens ribosomal protein L18a (RPL18A), mRNA;cDNA FLJ51501, highly similar to 60S ribosomal protein L18a;cDNA FLJ51502, highly similar to 60S ribosomal protein L18a;cDNA FLJ52166, highly similar to 60S ribosomal protein L18a;60S ribosomal protein L18a;Ribosomal protein L18a-like protein;Ribosomal protein L18a variant;Ribosomal protein L18a	B2R4C0;B4DM74;B4DM94;B4DUV3;Q02543;Q32XH3;Q53HD3;Q76N54	+	+	1693600000	58985000	biosynthetic process;catabolic process;cellular biosynthetic process;cellular catabolic process;cellular component disassembly;cellular component disassembly at cellular level;cellular component organization;cellular component organization at cellular level;cellular component organization or biogenesis;cellular component organization or biogenesis at cellular level;cellular macromolecular complex…	binding;nucleic acid binding;RNA binding;structural constituent of ribosome;structural molecule activity	cell part;cytoplasmic part;cytosolic large ribosomal subunit;intracellular non-membrane-bounded organelle;intracellular organelle;intracellular organelle part;intracellular part;large ribosomal subunit;macromolecular complex;non-membrane-bounded organelle;organelle;organelle part;ribonucleoprotein complex;ribosome	Ribosomal_L18a;Ribosomal_L18a/LX	ENSG00000105640	ENST00000420197;ENST00000222247	ENSP00000403914;ENSP00000222247
RPS16;Rps16	40S ribosomal protein S16;RPS16 protein	B2RDD5;P17008;P62249;Q6IPX4	+	+	1635800000	128850000	biosynthetic process;catabolic process;cellular biosynthetic process;cellular catabolic process;cellular component biogenesis;cellular component biogenesis at cellular level;cellular component disassembly;cellular component disassembly at cellular level;cellular component organization;cellular component organization at cellular level;cellular component organization or biogenesis;cellular componen…	binding;nucleic acid binding;RNA binding;structural constituent of ribosome;structural molecule activity	cell part;cytoplasmic part;cytosolic small ribosomal subunit;intracellular non-membrane-bounded organelle;intracellular organelle;intracellular organelle part;intracellular part;macromolecular complex;non-membrane-bounded organelle;organelle;organelle part;ribonucleoprotein complex;ribosome;small ribosomal subunit	Ribosomal_S5_D2-typ_fold;Ribosomal_S5_D2-typ_fold_subgr;Ribosomal_S9;Ribosomal_S9_CS	ENSG00000105193	ENST00000251453;ENST00000339471	ENSP00000251453;ENSP00000367806
RPS13;Rps13	40S ribosomal protein S13	P62277;B2R549;P19116;Q02546;Q29200;Q498Y0	+	+	1601300000	238700000	biological regulation;biosynthetic process;catabolic process;cellular biosynthetic process;cellular catabolic process;cellular component disassembly;cellular component disassembly at cellular level;cellular component organization;cellular component organization at cellular level;cellular component organization or biogenesis;cellular component organization or biogenesis at cellular level;cellular …	binding;mRNA binding;nucleic acid binding;RNA binding;structural constituent of ribosome;structural molecule activity	cell part;cytosolic small ribosomal subunit;intracellular non-membrane-bounded organelle;intracellular organelle;intracellular organelle part;intracellular part;macromolecular complex;non-membrane-bounded organelle;nuclear part;nucleolus;organelle;organelle part;ribonucleoprotein complex;small ribosomal subunit	Ribosomal_S13/S15_N;Ribosomal_S15;Ribosomal_S15P;S15_NS1_RNA-bd	ENSG00000110700	ENST00000228140	ENSP00000228140
H1F0;H1FV	Histone H1.0;Histone H1(0);Histone H1';cDNA FLJ54804, highly similar to Histone H1.0	B2R6I0;B4DRD6;P07305;Q6FG88;Q8N6R3	+	+	1594700000	672890000	catabolic process;cellular catabolic process;cellular component assembly;cellular component assembly at cellular level;cellular component organization;cellular component organization at cellular level;cellular component organization or biogenesis;cellular component organization or biogenesis at cellular level;cellular macromolecular complex assembly;cellular macromolecular complex subunit organiz…	binding;DNA binding;nucleic acid binding	cell part;chromatin;chromosomal part;cytoplasmic part;Golgi apparatus;intracellular membrane-bounded organelle;intracellular organelle;intracellular organelle part;intracellular part;macromolecular complex;membrane-bounded organelle;nuclear chromatin;nuclear chromosome part;nuclear part;nucleoplasm;nucleosome;organelle;organelle part;protein-DNA complex	Histone_H1/H5;Histone_H5;WHTH_trsnscrt_rep_DNA-bd	ENSG00000189060	ENST00000340857	ENSP00000344504
hCG_1994130;OK/SW-cl.82;Rps15a;RPS15A	cDNA FLJ77670, highly similar to Homo sapiens ribosomal protein S15a (RPS15A), mRNA;HCG1994130, isoform CRA_a;cDNA FLJ30359 fis, clone BRACE2007760, highly similar to 40S RIBOSOMAL PROTEIN S15A;cDNA, FLJ92249, Homo sapiens ribosomal protein S15a (RPS15A), mRNA;40S ribosomal protein S15a	A8K7H3;B2R4W8;P39027;P39031;P62244;Q3MHD9;Q8C023;Q9BV24	+	+	1565800000	298900000	biological regulation;biosynthetic process;catabolic process;cellular biosynthetic process;cellular catabolic process;cellular component disassembly;cellular component disassembly at cellular level;cellular component organization;cellular component organization at cellular level;cellular component organization or biogenesis;cellular component organization or biogenesis at cellular level;cellular …	binding;nucleic acid binding;RNA binding;structural constituent of ribosome;structural molecule activity	cell part;cytoplasmic part;cytosolic small ribosomal subunit;intracellular membrane-bounded organelle;intracellular non-membrane-bounded organelle;intracellular organelle;intracellular organelle part;intracellular part;macromolecular complex;membrane-bounded organelle;mitochondrion;non-membrane-bounded organelle;organelle;organelle part;ribonucleoprotein complex;ribosome;small ribosomal subunit	Ribosomal_S8	ENSG00000134419	ENST00000322989;ENST00000396261	ENSP00000318646;ENSP00000379560
RARA;hCG_2007196;NR1B1;NPM;NPM1;DKFZp761C0417;MYL;PML;RNF71;TRIM19;promyelocytic leukemia protein	cDNA FLJ78006, highly similar to Homo sapiens retinoic acid receptor, alpha, mRNA;Putative uncharacterized protein RARA;Retinoic acid receptor, alpha, isoform CRA_e;cDNA FLJ40853 fis, clone TRACH2015486, highly similar to RETINOIC ACID RECEPTOR ALPHA;cDNA FLJ61038, highly similar to Homo sapiens retinoic acid receptor, alpha (RARA), transcript variant 2, mRNA;Retinoic acid receptor alpha isoform …	A8K840;A8MUP8;B3KUX3;B4E1J4;B8Y636;C9JS86;P10276;P78456;Q13440;Q13441;Q658K5;Q6I9R7;Q96S41;Q9NQS0;A4VCI9;B4DTK9;P29590;P29591;P29592;P29593;Q00755;Q05835;Q15959;Q59GQ8;Q71RA7;Q8WUA0;Q9BPW2;Q9BWP7;Q9BZX6;Q9BZX7;Q9BZX8;Q9BZX9;Q9BZY0;Q9BZY2;Q9BZY3;Q9UE85;A4ZU86;A8K3N7;B5BU00;P06748;P08693;Q12826;Q14115;Q504R3;Q5EU94;Q5EU95;Q5EU96;Q5EU97;Q5EU98;Q5EU99;Q6V962;Q8WTW5;Q96AT6;Q96DC4;Q96EA5;Q9BTI9;Q9BYG9;…	+	+	1559490000	2799610000	activation of caspase activity;aging;anatomical structure development;anatomical structure morphogenesis;anti-apoptosis;apoptotic cell clearance;ATP-dependent chromatin remodeling;biological regulation;biosynthetic process;branching involved in mammary gland duct morphogenesis;branching morphogenesis of a tube;calcium ion homeostasis;cardiac cell differentiation;cardiac muscle cell differentiatio…	binding;carboxylic acid binding;cation binding;chromatin binding;chromatin DNA binding;cobalt ion binding;DNA binding;ion binding;isoprenoid binding;ligand-dependent nuclear receptor activity;lipid binding;metal ion binding;molecular transducer activity;monocarboxylic acid binding;nucleic acid binding;protein binding transcription factor activity;receptor activity;regulatory region DNA binding;re…	cell body;cell part;cell projection;cell surface;centrosome;chromatin;chromosomal part;cytoplasm;cytoplasmic part;cytoskeletal part;cytosol;dendrite;early endosome membrane;endoplasmic reticulum part;endosomal part;endosome membrane;extrinsic to endoplasmic reticulum membrane;extrinsic to membrane;extrinsic to organelle membrane;intracellular;intracellular membrane-bounded organelle;intracellular…	DUF3583;Nucl_hormone_rcpt_ligand-bd;Nucl_hrmn_rcpt_lig-bd_core;Nucleoplasmin;Nucleoplasmin_core;Retinoic_acid_rcpt;Str_hrmn_rcpt;Znf_B-box;Znf_hrmn_rcpt;Znf_NHR/GATA;Znf_RING;Znf_RING/FYVE/PHD;Znf_RING_CS	ENSG00000131759;ENSG00000140464;ENSG00000181163	ENST00000254066;ENST00000394089;ENST00000425707;ENST00000394086;ENST00000441856;ENST00000394081;ENST00000319149;ENST00000475125;ENST00000420042;ENST00000418568;ENST00000417341;ENST00000395135;ENST00000435786;ENST00000359928;ENST00000436891;ENST00000268058;ENST00000395132;ENST00000268059;ENST00000354026;ENST00000296930;ENST00000393820;ENST00000351986	ENSP00000254066;ENSP00000377649;ENSP00000389993;ENSP00000377648;ENSP00000399453;ENSP00000377643;ENSP00000316769;ENSP00000388570;ENSP00000406709;ENSP00000402146;ENSP00000378567;ENSP00000395576;ENSP00000353004;ENSP00000394642;ENSP00000268058;ENSP00000378564;ENSP00000268059;ENSP00000315434;ENSP00000296930;ENSP00000377408;ENSP00000341168
LOC392748;tcag7.1276;RPS27;RP11-422P24.3-002;RPS27L;hCG_33491;MPS1;RP11-422P24.3-001;hCG_1746747;hCG_1996850;hCG_2001249	Ribosomal protein S27;Putative uncharacterized protein RPS27;40S ribosomal protein S27;Metallopan-stimulin 1;40S ribosomal protein S27-like	A4D1G5;A8MWW4;C9J1C5;P42677;Q5T4L4;Q5T4L6;C9JLI6;Q71UM5;Q9BTJ1	+	+	1541580000	304135000	biological regulation;biosynthetic process;catabolic process;cell cycle checkpoint;cell cycle phase;cell cycle process;cell proliferation;cellular biosynthetic process;cellular catabolic process;cellular component disassembly;cellular component disassembly at cellular level;cellular component organization;cellular component organization at cellular level;cellular component organization or biogene…	apoptotic protease activator activity;binding;caspase activator activity;caspase regulator activity;cation binding;DNA binding;enzyme activator activity;enzyme regulator activity;ion binding;metal ion binding;nucleic acid binding;peptidase activator activity;peptidase regulator activity;structural constituent of ribosome;structural molecule activity;transition metal ion binding;translation activa…	cell part;cytoplasmic part;cytosolic small ribosomal subunit;intracellular membrane-bounded organelle;intracellular non-membrane-bounded organelle;intracellular organelle;intracellular organelle part;intracellular part;macromolecular complex;membrane-bounded organelle;non-membrane-bounded organelle;nucleus;organelle;organelle part;ribonucleoprotein complex;ribosome;small ribosomal subunit	Ribosomal_S27e;Ribosomal_S27e_Zn-bd_dom;Ribosomal_zn-bd_dom	ENSG00000177954;ENSG00000185088;ENSG00000227081	ENST00000368567;ENST00000392558;ENST00000493224;ENST00000477151;ENST00000330964;ENST00000482846;ENST00000455271;ENST00000462430;ENST00000411926;ENST00000439025;ENST00000495392	ENSP00000357555;ENSP00000376341;ENSP00000331019;ENSP00000412026;ENSP00000405300;ENSP00000402423
HNRNPK;HNRPK;Hnrnpk;Hnrpk;RP11-575L7.1-006;RP11-575L7.1-005;RP11-575L7.1-001;RP11-575L7.1-003;hCG_1985922	cDNA FLJ39066 fis, clone NT2RP7014743, highly similar to HETEROGENEOUS NUCLEAR RIBONUCLEOPROTEIN K;cDNA FLJ41122 fis, clone BRACE2013911, highly similar to HETEROGENEOUS NUCLEAR RIBONUCLEOPROTEIN K;cDNA FLJ53312, highly similar to Heterogeneous nuclear ribonucleoprotein K;cDNA FLJ54552, highly similar to Heterogeneous nuclear ribonucleoprotein K;Heterogeneous nuclear ribonucleoprotein K;Transform…	B3KU16;B4DFF1;B4DUQ1;P61978;Q07244;Q15671;Q59F98;Q5EC54;Q5T6W1;Q5T6W2;Q5T6W4;Q5T6W5;Q60577;Q6IBN1;Q922Y7;Q96J62	+	+	1541100000	1415400000	biological regulation;cellular macromolecule metabolic process;cellular metabolic process;cellular nitrogen compound metabolic process;cellular process;cellular response to stimulus;interspecies interaction between organisms;macromolecule metabolic process;metabolic process;mRNA metabolic process;mRNA processing;multi-organism process;nitrogen compound metabolic process;nuclear mRNA splicing, via…	binding;core promoter proximal region DNA binding;core promoter proximal region sequence-specific DNA binding;DNA binding;nucleic acid binding;nucleic acid binding transcription factor activity;regulatory region DNA binding;regulatory region nucleic acid binding;RNA binding;RNA polymerase II core promoter proximal region sequence-specific DNA binding;RNA polymerase II core promoter proximal regio…	catalytic step 2 spliceosome;cell part;chromatin;chromosomal part;cytoplasm;heterogeneous nuclear ribonucleoprotein complex;intracellular membrane-bounded organelle;intracellular organelle;intracellular organelle part;intracellular part;macromolecular complex;membrane-bounded organelle;nuclear chromatin;nuclear chromosome part;nuclear part;nucleoplasm;nucleus;organelle;organelle part;ribonucleopr…	KH_dom;KH_dom_type_1;ROK_N	ENSG00000165119	ENST00000376281;ENST00000376264;ENST00000376263;ENST00000376268;ENST00000351839;ENST00000435158;ENST00000360384;ENST00000376258;ENST00000493362;ENST00000492865;ENST00000481820;ENST00000457156;ENST00000376256;ENST00000472778;ENST00000483135	ENSP00000365458;ENSP00000365440;ENSP00000365439;ENSP00000365444;ENSP00000317788;ENSP00000397725;ENSP00000353552;ENSP00000365434;ENSP00000409456;ENSP00000365432
RPL4;RPL1	60S ribosomal protein L4;60S ribosomal protein L1;cDNA FLJ56689, highly similar to 60S ribosomal protein L4;cDNA FLJ50994, moderately similar to 60S ribosomal protein L4;cDNA FLJ51018, highly similar to 60S ribosomal protein L4;Ribosomal protein L4 variant	A8K502;B4DFI6;B4DMJ2;B4DP82;P36578;P39029;Q4VBR0;Q53G74;Q59GY2;Q969Z9	+	+	1539600000	51102000	biosynthetic process;catabolic process;cellular biosynthetic process;cellular catabolic process;cellular component disassembly;cellular component disassembly at cellular level;cellular component organization;cellular component organization at cellular level;cellular component organization or biogenesis;cellular component organization or biogenesis at cellular level;cellular macromolecular complex…	binding;nucleic acid binding;RNA binding;structural constituent of ribosome;structural molecule activity	cell part;cytoplasm;cytoplasmic part;cytosolic large ribosomal subunit;intracellular non-membrane-bounded organelle;intracellular organelle;intracellular organelle part;intracellular part;large ribosomal subunit;macromolecular complex;non-membrane-bounded organelle;nuclear part;nucleolus;organelle;organelle part;ribonucleoprotein complex;ribosome	Ribos_L4_C_dom;Ribosomal_L4/L1e;Ribosomal_L4/L1e_euk/arc_CS;Ribosomal_L4_dom	ENSG00000174444	ENST00000307961;ENST00000449253;ENST00000432669;ENST00000436058	ENSP00000311430;ENSP00000403183;ENSP00000412939;ENSP00000393739
RPS17	40S ribosomal protein S17	P08708;B2R4U4	+	+	1503200000	356700000	biological regulation;biosynthetic process;catabolic process;cellular biosynthetic process;cellular catabolic process;cellular component assembly;cellular component assembly at cellular level;cellular component disassembly;cellular component disassembly at cellular level;cellular component organization;cellular component organization at cellular level;cellular component organization or biogenesis…	structural constituent of ribosome;structural molecule activity	cell part;cytosolic small ribosomal subunit;intracellular organelle part;intracellular part;macromolecular complex;organelle part;ribonucleoprotein complex;small ribosomal subunit	Ribosomal_S17e;Ribosomal_S17e_CS	ENSG00000182774;ENSG00000184779	ENST00000330244;ENST00000330339	ENSP00000346046;ENSP00000346045
MYH9;RP1-68O2.1-015;RP1-68O2.1-002;hCG_41454;FLJ00279	cDNA FLJ77145, highly similar to Homo sapiens myosin, heavy polypeptide 9, non-muscle (MYH9), mRNA;Myosin, heavy chain 9, non-muscle;cDNA FLJ57040, highly similar to Myosin-9;Myosin-9;Myosin heavy chain 9;Myosin heavy chain, non-muscle IIa;Non-muscle myosin heavy chain IIa;Cellular myosin heavy chain, type A;Non-muscle myosin heavy chain A;Non-muscle myosin heavy chain;MYH9 protein;MYH9 variant p…	A8K6E4;B1AH99;B4E3S1;O60805;P35579;Q2PS10;Q5BKV1;Q60FE2;Q6ZNL4;Q86T83;Q86XU5;Q99529;Q9UMJ0	+	+	1463100000	190030000	actin cytoskeleton organization;actin cytoskeleton reorganization;actin filament-based movement;actin filament-based process;anatomical structure formation involved in morphogenesis;anatomical structure morphogenesis;angiogenesis;axon guidance;biological adhesion;biological regulation;blood vessel endothelial cell migration;cell adhesion;cell cycle phase;cell cycle process;cell differentiation;ce…	actin-dependent ATPase activity;adenyl nucleotide binding;adenyl ribonucleotide binding;ADP binding;ATP binding;ATPase activity;ATPase activity, coupled;binding;catalytic activity;hydrolase activity;hydrolase activity, acting on acid anhydrides;hydrolase activity, acting on acid anhydrides, in phosphorus-containing anhydrides;microfilament motor activity;motor activity;nucleoside-triphosphatase a…	actin cytoskeleton;actin filament bundle;actomyosin;actomyosin contractile ring;adherens junction;anchoring junction;cell cortex part;cell division site part;cell junction;cell part;cell projection;cell-cell adherens junction;cell-cell junction;cleavage furrow;contractile ring;cortical cytoskeleton;cytoplasm;cytoplasmic part;cytoskeletal part;cytoskeleton;cytosol;immunological synapse;intracellul…	IQ_motif_EF-hand-BS;Myosin_head_motor_dom;Myosin_N;Myosin_S1_N;Myosin_tail;Regulat_G_prot_signal_superfam	ENSG00000100345	ENST00000216181;ENST00000337818;ENST00000397231;ENST00000438303;ENST00000475726;ENST00000486218;ENST00000459960;ENST00000495928;ENST00000473022;ENST00000477189;ENST00000472210;ENST00000463027;ENST00000463293;ENST00000401701;ENST00000451555;ENST00000358424;ENST00000456729;ENST00000493159	ENSP00000216181;ENSP00000338576;ENSP00000380408;ENSP00000391782;ENSP00000384631;ENSP00000414804;ENSP00000351200;ENSP00000414852
Rpl11;RPL11;RP11-223J15.3-005;RP11-223J15.3-004;RP11-223J15.3-001;hCG_1739238	60S ribosomal protein L11;CLL-associated antigen KW-12;Cell growth-inhibiting protein 34;Ribosomal protein L11;Ribosomal protein L11, isoform CRA_b;cDNA, FLJ92077, Homo sapiens ribosomal protein L11 (RPL11), mRNA	P25121;P39026;P62913;Q08ES8;Q5VVC8;Q5VVC9;Q5VVD0;Q8TDH2;Q9Y674	+	+	1462800000	1565400000	biosynthetic process;catabolic process;cellular biosynthetic process;cellular catabolic process;cellular component biogenesis;cellular component biogenesis at cellular level;cellular component disassembly;cellular component disassembly at cellular level;cellular component organization;cellular component organization at cellular level;cellular component organization or biogenesis;cellular componen…	binding;nucleic acid binding;RNA binding;rRNA binding;structural constituent of ribosome;structural molecule activity	cell part;cytoplasmic part;cytosolic large ribosomal subunit;intracellular non-membrane-bounded organelle;intracellular organelle;intracellular organelle part;intracellular part;large ribosomal subunit;macromolecular complex;non-membrane-bounded organelle;nuclear part;nucleolus;organelle;organelle part;ribonucleoprotein complex;ribosome	Ribosomal_L5;Ribosomal_L5_CS;Ribosomal_L5_domain	ENSG00000142676	ENST00000374550;ENST00000467075;ENST00000482370;ENST00000443624;ENST00000458455	ENSP00000363676;ENSP00000390839;ENSP00000398888
ERH;Erh	Enhancer of rudimentary homolog	P84090;B2R5H2;P70659;Q14259	+	+	1445200000	3731800000	cell cycle;cellular metabolic process;cellular nitrogen compound metabolic process;cellular process;heterocycle metabolic process;metabolic process;nitrogen compound metabolic process;nucleobase-containing compound metabolic process;nucleobase-containing small molecule metabolic process;nucleoside metabolic process;primary metabolic process;pyrimidine nucleoside metabolic process;pyrimidine-conta…		cell part;midbody	Enh_rudimentary	ENSG00000100632	ENST00000216520	ENSP00000216520
CSE1L;CAS;XPO2	Exportin-2;Importin-alpha re-exporter;Chromosome segregation 1-like protein;Cellular apoptosis susceptibility protein;cDNA FLJ54022, highly similar to Exportin-2;cDNA FLJ59343, highly similar to Exportin-2;cDNA FLJ59371, highly similar to Exportin-2;cDNA FLJ56236, highly similar to Exportin-2;cDNA FLJ53202, highly similar to Exportin-2	B2R5T4;B4DM31;B4DM67;B4DPS6;B4DS32;B4DUC5;O75432;P55060;Q32M40;Q9H5B7;Q9NTS0;Q9UP98;Q9UP99;Q9UPA0	+	+	1443700000	2071400000	apoptosis;cell death;cell proliferation;cellular process;death;establishment of localization;establishment of localization in cell;establishment of protein localization;intracellular protein transport;intracellular transport;programmed cell death;protein transport;transport	binding;importin-alpha export receptor activity;nuclear export signal receptor activity;protein binding;protein transporter activity;substrate-specific transporter activity;transporter activity	cell part;cytoplasm;intracellular;intracellular membrane-bounded organelle;intracellular organelle;intracellular part;membrane-bounded organelle;nucleus;organelle	ARM-like;ARM-type_fold;CAS_CSE1_C;Exportin/Importin_Cse1-like;Importin-beta_N	ENSG00000124207	ENST00000449004;ENST00000396192;ENST00000417408;ENST00000262982;ENST00000476393;ENST00000469700	ENSP00000411425;ENSP00000379495;ENSP00000414003;ENSP00000262982
EC45;Rpl15;RPL15;TCBAP0781;hCG_1996483	Ribosomal protein L15;60S ribosomal protein L15	B4DEN1;B4DLP4;P39030;P41051;P61313;Q5U0C0;Q642I1;Q6IPX6;Q76N55;Q8WYP2;Q96C44;Q9H2E5	+	+	1425100000	4918000	biosynthetic process;catabolic process;cellular biosynthetic process;cellular catabolic process;cellular component disassembly;cellular component disassembly at cellular level;cellular component organization;cellular component organization at cellular level;cellular component organization or biogenesis;cellular component organization or biogenesis at cellular level;cellular macromolecular complex…	binding;nucleic acid binding;RNA binding;structural constituent of ribosome;structural molecule activity	cell part;cytoplasmic part;cytosolic large ribosomal subunit;intracellular non-membrane-bounded organelle;intracellular organelle;intracellular organelle part;intracellular part;large ribosomal subunit;macromolecular complex;non-membrane-bounded organelle;organelle;organelle part;ribonucleoprotein complex;ribosome	Rbsml_L15e_core_dom;Ribosomal_L15e;Ribosomal_L15e_CS;Ribosomal_L23/L15e_core_dom	ENSG00000174748	ENST00000307839;ENST00000510788;ENST00000422218;ENST00000434031;ENST00000462313;ENST00000413699;ENST00000412097;ENST00000490223;ENST00000435882;ENST00000465786;ENST00000415719;ENST00000456530;ENST00000443852;ENST00000354811;ENST00000436146	ENSP00000309334;ENSP00000422792;ENSP00000387925;ENSP00000405590;ENSP00000420330;ENSP00000416692;ENSP00000411176;ENSP00000390193;ENSP00000388529;ENSP00000398788;ENSP00000392560;ENSP00000346867;ENSP00000408243
RPL34	60S ribosomal protein L34;Leukemia-associated protein	P49207;Q5MK14;Q6FG66;Q9BUZ2	+	+	1422800000	114510000	biosynthetic process;catabolic process;cellular biosynthetic process;cellular catabolic process;cellular component disassembly;cellular component disassembly at cellular level;cellular component organization;cellular component organization at cellular level;cellular component organization or biogenesis;cellular component organization or biogenesis at cellular level;cellular macromolecular complex…	binding;nucleic acid binding;RNA binding;structural constituent of ribosome;structural molecule activity	cell part;cytoplasmic part;cytosolic large ribosomal subunit;intracellular non-membrane-bounded organelle;intracellular organelle;intracellular organelle part;intracellular part;large ribosomal subunit;macromolecular complex;non-membrane-bounded organelle;organelle;organelle part;ribonucleoprotein complex;ribosome	Ribosomal_L34Ae;Ribosomal_L34e_CS	ENSG00000109475	ENST00000394667;ENST00000422834;ENST00000502534;ENST00000394665;ENST00000503574;ENST00000506397;ENST00000394668;ENST00000504231	ENSP00000378162;ENSP00000408808;ENSP00000423983;ENSP00000378160;ENSP00000423316;ENSP00000378163
EIF5A;Eif5a;EIF5AL1;EIF5A1	Eukaryotic translation initiation factor 5A-1;Eukaryotic initiation factor 5A isoform 1;eIF-4D;Rev-binding factor;Eukaryotic translation initiation factor 5A-1-like;Eukaryotic initiation factor 5A isoform 1-like;UORF;UORF A	A8K9A0;P10159;P63241;Q16182;Q6IS14;Q7L7L3;Q7Z4L1;Q8WXQ9;Q9D0G2	+	+	1415600000	78805000	amine biosynthetic process;amine metabolic process;apoptosis;biological regulation;biosynthetic process;carboxylic acid biosynthetic process;carboxylic acid metabolic process;cell death;cellular amine metabolic process;cellular amino acid biosynthetic process;cellular amino acid metabolic process;cellular biosynthetic process;cellular ketone metabolic process;cellular macromolecule metabolic proc…	binding;nucleic acid binding;ribonucleoprotein binding;ribosome binding;RNA binding;snRNA binding;translation elongation factor activity;translation factor activity, nucleic acid binding;U6 snRNA binding	annulate lamellae;cell part;cytoplasm;cytoplasmic part;cytosol;endoplasmic reticulum membrane;endoplasmic reticulum part;intracellular membrane-bounded organelle;intracellular organelle;intracellular organelle part;intracellular part;macromolecular complex;membrane;membrane part;membrane-bounded organelle;nuclear part;nuclear pore;nucleus;organelle;organelle membrane;organelle part;pore complex;p…	KOW;NA-bd_OB-fold;NA-bd_OB-fold-like;Trans_elong_IF5A_hypusine_site;Transl_elong_IF5A;Transl_elong_IF5A_C;Transl_SH3-like_sub;Translation_prot_SH3-like	ENSG00000132507	ENST00000336452;ENST00000336458;ENST00000419711;ENST00000416016;ENST00000423308;ENST00000355068	ENSP00000336702;ENSP00000336776;ENSP00000390677;ENSP00000396073;ENSP00000390789;ENSP00000347180
EIF5A2	Eukaryotic translation initiation factor 5A-2;Eukaryotic initiation factor 5A isoform 2;Putative uncharacterized protein EIF5A2	B2R4V5;C9J4W5;C9J7B5;Q9GZV4	+	+	1415600000	78805000	amine biosynthetic process;amine metabolic process;biological regulation;biosynthetic process;carboxylic acid biosynthetic process;carboxylic acid metabolic process;cellular amine metabolic process;cellular amino acid biosynthetic process;cellular amino acid metabolic process;cellular biosynthetic process;cellular ketone metabolic process;cellular macromolecule metabolic process;cellular metaboli…	binding;nucleic acid binding;ribonucleoprotein binding;ribosome binding;RNA binding;translation elongation factor activity;translation factor activity, nucleic acid binding	cell part;cytoplasmic part;cytosol;endoplasmic reticulum membrane;endoplasmic reticulum part;intracellular organelle part;intracellular part;macromolecular complex;membrane;membrane part;nuclear part;nuclear pore;organelle membrane;organelle part;pore complex;protein complex	KOW;NA-bd_OB-fold;NA-bd_OB-fold-like;Trans_elong_IF5A_hypusine_site;Transl_elong_IF5A;Transl_elong_IF5A_C;Transl_SH3-like_sub;Translation_prot_SH3-like	ENSG00000163577	ENST00000295822;ENST00000460117;ENST00000487522;ENST00000474096;ENST00000474417	ENSP00000295822;ENSP00000418305;ENSP00000418370;ENSP00000417133
RPLP2;D11S2243E;RPP2;hCG_1778304	60S acidic ribosomal protein P2;Renal carcinoma antigen NY-REN-44;RPLP2 protein;Ribosomal protein, large, P2, isoform CRA_a;cDNA, FLJ92222, Homo sapiens ribosomal protein, large P2 (RPLP2), mRNA	P05387;Q6FG96	+	+	1415200000	390280000	biosynthetic process;catabolic process;cellular biosynthetic process;cellular catabolic process;cellular component disassembly;cellular component disassembly at cellular level;cellular component organization;cellular component organization at cellular level;cellular component organization or biogenesis;cellular component organization or biogenesis at cellular level;cellular macromolecular complex…	binding;nucleic acid binding;RNA binding;structural constituent of ribosome;structural molecule activity	cell part;cytosolic large ribosomal subunit;intracellular organelle part;intracellular part;large ribosomal subunit;macromolecular complex;organelle part;ribonucleoprotein complex	Ribosomal_60S	ENSG00000177600	ENST00000321153	ENSP00000322419
HSP90AA1;HSP90A;HSPC1;HSPCA;HSP90AA2;HSPCAL3	Heat shock protein HSP 90-alpha;Heat shock 86 kDa;Renal carcinoma antigen NY-REN-38;cDNA FLJ57431, highly similar to Heat shock protein HSP 90-alpha;Hsp89-alpha-delta-N;Putative heat shock protein HSP 90-alpha A2;Heat shock 90 kDa protein 1 alpha-like 3;HSP90AA1 protein;Full-length cDNA 5-PRIME end of clone CS0DN005YI08 of Adult brain of Homo sapiens (human);Full-length cDNA clone CS0CAP007YF18 o…	A8K500;B3KPJ9;B4DTA5;O75322;P07900;Q14568;Q2PP14;Q2VPJ6;Q5CAQ6;Q5CAQ7;Q86SX1;Q86U12;Q8TBA7;Q96HX7;Q9BVQ5	+	+	1407100000	38985000	axon guidance;biological regulation;cell cycle process;cellular component assembly;cellular component assembly at cellular level;cellular component organization;cellular component organization at cellular level;cellular component organization or biogenesis;cellular component organization or biogenesis at cellular level;cellular macromolecular complex assembly;cellular macromolecular complex subun…	adenyl nucleotide binding;adenyl ribonucleotide binding;ATP binding;ATPase activity;binding;catalytic activity;enzyme regulator activity;hydrolase activity;hydrolase activity, acting on acid anhydrides;hydrolase activity, acting on acid anhydrides, in phosphorus-containing anhydrides;nitric-oxide synthase regulator activity;nucleoside-triphosphatase activity;nucleotide binding;purine nucleotide b…	cell part;cytoplasm;cytoplasmic membrane-bounded vesicle;cytoplasmic part;cytoplasmic vesicle;cytosol;intracellular membrane-bounded organelle;intracellular organelle;intracellular part;melanosome;membrane;membrane-bounded organelle;membrane-bounded vesicle;organelle;pigment granule;plasma membrane;vesicle	ATPase-like_ATP-bd;Heat_shock_protein_90_CS;Hsp90;Hsp90_N;Ribosomal_S5_D2-typ_fold	ENSG00000080824	ENST00000334701;ENST00000216281;ENST00000441629;ENST00000456274	ENSP00000335153;ENSP00000216281;ENSP00000396189;ENSP00000415051
HSPE1;hCG_21429;EPFP1	Heat shock 10kDa protein 1 (Chaperonin 10), isoform CRA_h;Putative uncharacterized protein HSPE1;Heat shock 10kDa protein 1 (Chaperonin 10), isoform CRA_b;10 kDa heat shock protein, mitochondrial;10 kDa chaperonin;Chaperonin 10;Early-pregnancy factor;Chaperonin 10-related protein	B8ZZ54;B8ZZL8;O95421;P61604;Q04984;Q53X54;Q9UDH0;Q9UNM1	+	+	1398500000	29439000	activation of caspase activity;biological regulation;cellular macromolecule metabolic process;cellular metabolic process;cellular process;cellular protein metabolic process;macromolecule metabolic process;metabolic process;positive regulation of caspase activity;positive regulation of catalytic activity;positive regulation of hydrolase activity;positive regulation of molecular function;positive r…	adenyl nucleotide binding;adenyl ribonucleotide binding;ATP binding;binding;nucleotide binding;purine nucleotide binding;purine ribonucleoside triphosphate binding;purine ribonucleotide binding;ribonucleotide binding	cell part;cytoplasm;cytoplasmic part;intracellular membrane-bounded organelle;intracellular organelle;intracellular organelle lumen;intracellular organelle part;intracellular part;membrane-bounded organelle;membrane-enclosed lumen;mitochondrial matrix;mitochondrial part;mitochondrion;organelle;organelle lumen;organelle part	Chaperonin_Cpn10;Chaprnonin_Cpn10_CS;GroES-like	ENSG00000115541	ENST00000233893;ENST00000409729;ENST00000473395;ENST00000409468;ENST00000495200;ENST00000465573;ENST00000463841	ENSP00000233893;ENSP00000387101;ENSP00000386447
SNRPD3;Snrpd3	cDNA FLJ51872, highly similar to Small nuclear ribonucleoprotein Sm D3;Small nuclear ribonucleoprotein Sm D3;snRNP core protein D3	B4DJP7;B5BU13;P43331;P62318	+	+	1388300000	692520000	biosynthetic process;cellular biosynthetic process;cellular component assembly;cellular component assembly at cellular level;cellular component organization;cellular component organization at cellular level;cellular component organization or biogenesis;cellular component organization or biogenesis at cellular level;cellular macromolecular complex assembly;cellular macromolecular complex subunit o…	binding;histone pre-mRNA DCP binding;nucleic acid binding;RNA binding	catalytic step 2 spliceosome;cell part;cytoplasmic part;cytosol;intracellular organelle part;intracellular part;macromolecular complex;nuclear part;nucleoplasm;organelle part;ribonucleoprotein complex;small nuclear ribonucleoprotein complex;spliceosomal complex;U12-type spliceosomal complex;U7 snRNP	LSM_dom;Ribonucl_LSM;Ribonucl_LSM_euk/arc	ENSG00000100028	ENST00000215829;ENST00000457691;ENST00000468770;ENST00000402849;ENST00000404603;ENST00000458544;ENST00000439775;ENST00000448916	ENSP00000215829;ENSP00000416412;ENSP00000385266;ENSP00000385994;ENSP00000402852;ENSP00000416496;ENSP00000412984
MYL12A;MLCB;MRLC3;RLC;MRCL3;hCG_2045956	Myosin regulatory light chain 12A;Myosin regulatory light chain MRLC3;Myosin regulatory light chain 2, nonsarcomeric;Myosin RLC;MLC-2B;Myosin regulatory light chain;Myosin regulatory light chain MRCL3 variant;Myosin regulatory light chain MRCL3, isoform CRA_a;cDNA FLJ76400, highly similar to Homo sapiens myosin regulatory light chain MRCL3 (MRCL3), mRNA	P19105;Q2F834;Q53HL1;Q53X45	+	+	1387700000	329360000		binding;calcium ion binding;cation binding;ion binding;metal ion binding	cell part;cytoskeletal part;intracellular organelle part;intracellular part;macromolecular complex;myosin complex;organelle part;protein complex	EF_Hand_1_Ca_BS;EF_HAND_2;EF_hand_Ca-bd;EF-hand;EF-hand-like_dom	ENSG00000101608	ENST00000217652	ENSP00000217652
MYL12B;MRLC2;MYLC2B	Myosin regulatory light chain 12B;Myosin regulatory light chain MRLC2;Myosin regulatory light chain 2-B, smooth muscle isoform;MLC-2A;SHUJUN-1;Myosin regulatory light chain 20 kDa	O14950;Q13182;Q7Z5Z4	+	+	1387700000	329360000	axon guidance;biological regulation;chemotaxis;locomotion;multicellular organismal process;muscle contraction;muscle system process;regulation of anatomical structure morphogenesis;regulation of biological process;regulation of biological quality;regulation of cell morphogenesis;regulation of cell shape;regulation of cellular component organization;regulation of cellular process;regulation of dev…	binding;calcium ion binding;cation binding;ion binding;metal ion binding	actin filament bundle;actomyosin;apical part of cell;cell part;contractile fiber part;cytoplasmic part;cytoskeletal part;cytosol;intracellular organelle part;intracellular part;macromolecular complex;myosin complex;myosin II complex;organelle part;protein complex;stress fiber;Z disc	EF_Hand_1_Ca_BS;EF_HAND_2;EF_hand_Ca-bd;EF-hand-like_dom	ENSG00000118680	ENST00000237500;ENST00000430664;ENST00000400177;ENST00000400175;ENST00000400174	ENSP00000237500;ENSP00000389011;ENSP00000383039;ENSP00000383037;ENSP00000383036
GNB2L1;HLC7;PIG21;Gnb2l1;Gnb2-rs1	Guanine nucleotide-binding protein subunit beta-2-like 1;Guanine nucleotide-binding protein subunit beta-like protein 12.3;Receptor of activated protein kinase C 1;Receptor for activated C kinase;Cell proliferation-inducing gene 21 protein;Human lung cancer oncogene 7 protein;cDNA FLJ60170, highly similar to Guanine nucleotide-binding protein subunit beta 2-like 1;cDNA FLJ52787, highly similar to…	B3KTJ0;B4DVD2;B4DWC6;B4E0C3;P25388;P63244;P99049;Q53HU2;Q5J8M6;Q5VLR4;Q6FH47	+	+	1369500000	156620000	activation of protein kinase activity;activation of protein kinase C activity by G-protein coupled receptor protein signaling pathway;anatomical structure morphogenesis;apoptosis;biological regulation;cell cycle;cell death;cell surface receptor linked signaling pathway;cellular process;cellular response to stimulus;death;developmental process;embryonic morphogenesis;gastrulation;G-protein coupled…	channel inhibitor activity;channel regulator activity;enzyme inhibitor activity;enzyme regulator activity;ion channel inhibitor activity;kinase inhibitor activity;kinase regulator activity;protein kinase inhibitor activity;protein kinase regulator activity;protein tyrosine kinase inhibitor activity	cell body;cell part;cell projection;cytoplasmic part;cytoskeleton;dendrite;intracellular membrane-bounded organelle;intracellular non-membrane-bounded organelle;intracellular organelle;intracellular organelle part;intracellular part;macromolecular complex;membrane part;membrane-bounded organelle;midbody;neuron projection;neuronal cell body;non-membrane-bounded organelle;nucleus;organelle;organell…	G-protein_beta_WD-40_rep;WD40/YVTN_repeat-like_dom;WD40_repeat;WD40_repeat_CS;WD40_repeat_dom	ENSG00000204628	ENST00000511473;ENST00000504325;ENST00000514455;ENST00000507756;ENST00000509148;ENST00000502905;ENST00000389599;ENST00000511566;ENST00000376817;ENST00000512805;ENST00000504128;ENST00000508682;ENST00000507273;ENST00000509535;ENST00000504726;ENST00000511900;ENST00000513060;ENST00000512968;ENST00000441597;ENST00000510199;ENST00000502844;ENST00000507000;ENST00000514183;ENST00000502548;ENST00000502890…	ENSP00000420936;ENSP00000422198;ENSP00000426708;ENSP00000422316;ENSP00000424654;ENSP00000426960;ENSP00000374250;ENSP00000426101;ENSP00000366013;ENSP00000426909;ENSP00000427677;ENSP00000424760;ENSP00000421838;ENSP00000426046;ENSP00000422768;ENSP00000425008;ENSP00000395594;ENSP00000423569;ENSP00000422029;ENSP00000421416;ENSP00000426111;ENSP00000426270;ENSP00000424237;ENSP00000421356;ENSP00000394470…
RPL14	RPL14 protein;cDNA FLJ76611, highly similar to Homo sapiens ribosomal protein L14 (RPL14), mRNA;cDNA FLJ75556, highly similar to Homo sapiens ribosomal protein L14, mRNA;cDNA FLJ51325, highly similar to 60S ribosomal protein L14;60S ribosomal protein L14;CAG-ISL 7;Ribosomal protein L14 variant	A0PJ62;A8K3Q9;A8K7N0;B7Z6S8;P50914;Q45RF0;Q53G20;Q6IPH7;Q8TBD5;Q8WUT0;Q92579;Q96GR0;Q9BSB8;Q9BW65;Q9BYF6	+	+	1360900000	335420000	biosynthetic process;catabolic process;cellular biosynthetic process;cellular catabolic process;cellular component biogenesis;cellular component biogenesis at cellular level;cellular component disassembly;cellular component disassembly at cellular level;cellular component organization;cellular component organization at cellular level;cellular component organization or biogenesis;cellular componen…	binding;nucleic acid binding;RNA binding;structural constituent of ribosome;structural molecule activity	cell part;cytoplasm;cytoplasmic part;cytosolic large ribosomal subunit;intracellular non-membrane-bounded organelle;intracellular organelle;intracellular organelle part;intracellular part;large ribosomal subunit;macromolecular complex;non-membrane-bounded organelle;organelle;organelle part;ribonucleoprotein complex;ribosome	Ribosomal_L14;Transl_SH3-like_sub	ENSG00000188846	ENST00000338970;ENST00000465325;ENST00000396203;ENST00000416518;ENST00000435633;ENST00000479563;ENST00000465280;ENST00000481798;ENST00000461368	ENSP00000345156;ENSP00000379506;ENSP00000391446;ENSP00000402476
EEF2;EF2	Elongation factor 2;cDNA FLJ60696, highly similar to Elongation factor 2;cDNA FLJ56548, highly similar to Elongation factor 2;cDNA FLJ58164, highly similar to Elongation factor 2;EEF2 protein;Similar to Elongation factor 2b	B2RMP5;B4DMC6;B4DPU3;B4DRE8;P13639;Q58J86;Q6PK56;Q8TA90	+	+	1360700000	99007000	biosynthetic process;catabolic process;cellular biosynthetic process;cellular catabolic process;cellular macromolecule biosynthetic process;cellular macromolecule metabolic process;cellular metabolic process;cellular nitrogen compound catabolic process;cellular nitrogen compound metabolic process;cellular process;GTP catabolic process;GTP metabolic process;heterocycle catabolic process;heterocycl…	binding;catalytic activity;GTP binding;GTPase activity;guanyl nucleotide binding;guanyl ribonucleotide binding;hydrolase activity;hydrolase activity, acting on acid anhydrides;hydrolase activity, acting on acid anhydrides, in phosphorus-containing anhydrides;nucleic acid binding;nucleoside-triphosphatase activity;nucleotide binding;purine nucleotide binding;purine ribonucleoside triphosphate bind…	cell part;cytoplasmic part;cytosol;intracellular part;macromolecular complex;ribonucleoprotein complex	Elongation_fac_G/III/V;ProtSyn_GTP-bd;Ribosomal_S5_D2-typ_fold;Ribosomal_S5_D2-typ_fold_subgr;Small_GTP-bd_dom;Transl_elong_EFG/EF2_C;Transl_elong_EFG/EF2_IV;Transl_elong_EFTu/EF1A_2;Transl_elong_init/rib_B-barrel	ENSG00000167658	ENST00000445244;ENST00000309311	ENSP00000405650;ENSP00000307940
HSPA9;GRP75;HSPA9B	Catecholamine-regulated protein 40;Stress-70 protein, mitochondrial;75 kDa glucose-regulated protein;Heat shock 70 kDa protein 9;Peptide-binding protein 74;Mortalin;cDNA FLJ51811, highly similar to Stress-70 protein, mitochondrial;cDNA FLJ51907, highly similar to Stress-70 protein, mitochondrial;Heat shock 70 kDa protein 9B;HSPA9 protein	A1XP52;B2RCM1;B7Z1V7;B7Z4V2;P30036;P31932;P38646;Q1HB43;Q2F839;Q53H23;Q6GU03;Q8N1C8;Q9BWB7;Q9UC56	+	+	1354800000	196880000	anti-apoptosis;biological regulation;cellular macromolecule metabolic process;cellular metabolic process;cellular process;cellular protein metabolic process;establishment of localization;establishment of localization in cell;establishment of protein localization;establishment of protein localization in mitochondrion;establishment of protein localization to organelle;intracellular protein transpor…	adenyl nucleotide binding;adenyl ribonucleotide binding;ATP binding;binding;nucleotide binding;purine nucleotide binding;purine ribonucleoside triphosphate binding;purine ribonucleotide binding;ribonucleotide binding	cell part;cell surface;cytoplasmic part;intracellular membrane-bounded organelle;intracellular non-membrane-bounded organelle;intracellular organelle;intracellular organelle part;intracellular part;membrane-bounded organelle;mitochondrial nucleoid;mitochondrial part;mitochondrion;non-membrane-bounded organelle;nuclear part;nucleoid;nucleolus;organelle;organelle part	Chaperone_DnaK;Heat_shock_70_CS;Hsp_70;Hsp70	ENSG00000113013	ENST00000297185;ENST00000501917;ENST00000512328;ENST00000507097;ENST00000508003;ENST00000504902;ENST00000507115;ENST00000505110;ENST00000504810;ENST00000506477;ENST00000507886	ENSP00000297185;ENSP00000421892;ENSP00000421311;ENSP00000423759;ENSP00000420944;ENSP00000425598;ENSP00000423098
HSPA5;GRP78	78 kDa glucose-regulated protein;Heat shock 70 kDa protein 5;Immunoglobulin heavy chain-binding protein;Endoplasmic reticulum lumenal Ca(2+)-binding protein grp78;cDNA FLJ60062, highly similar to 78 kDa glucose-regulated protein;HSPA5 protein	B0QZ61;B4DEF7;P11021;Q2EF78;Q2KHP4;Q9NPF1;Q9UK02	+	+	1351000000	261220000	activation of signaling protein activity involved in unfolded protein response;anatomical structure arrangement;anatomical structure development;anti-apoptosis;biological regulation;catabolic process;cell activation;cell communication;cellular catabolic process;cellular macromolecule catabolic process;cellular macromolecule metabolic process;cellular metabolic process;cellular process;cellular re…	adenyl nucleotide binding;adenyl ribonucleotide binding;ATP binding;ATPase activity;binding;calcium ion binding;caspase inhibitor activity;caspase regulator activity;catalytic activity;cation binding;cysteine-type endopeptidase inhibitor activity;endopeptidase inhibitor activity;endopeptidase regulator activity;enzyme inhibitor activity;enzyme regulator activity;hydrolase activity;hydrolase activ…	cell part;cell surface;cytoplasmic membrane-bounded vesicle;cytoplasmic part;cytoplasmic vesicle;endoplasmic reticulum chaperone complex;endoplasmic reticulum lumen;endoplasmic reticulum part;endoplasmic reticulum-Golgi intermediate compartment;integral to endoplasmic reticulum membrane;integral to membrane;integral to organelle membrane;intracellular membrane-bounded organelle;intracellular orga…	Heat_shock_70_CS;Hsp_70;Hsp70	ENSG00000044574	ENST00000324460	ENSP00000324173
RPL37L	Putative 60S ribosomal protein L37a-like	A6NKH3	+	+	1284400000	191580000	biosynthetic process;cellular biosynthetic process;cellular macromolecule biosynthetic process;cellular macromolecule metabolic process;cellular metabolic process;cellular process;cellular protein metabolic process;macromolecule biosynthetic process;macromolecule metabolic process;metabolic process;primary metabolic process;protein metabolic process;translation	binding;cation binding;ion binding;metal ion binding;structural constituent of ribosome;structural molecule activity	cell part;cytoplasmic part;intracellular non-membrane-bounded organelle;intracellular organelle;intracellular part;macromolecular complex;non-membrane-bounded organelle;organelle;ribonucleoprotein complex;ribosome	Ribosomal_L37ae;Ribosomal_L37ae/L37e_N;Ribosomal_zn-bd_dom	ENSG00000176343	ENST00000494116;ENST00000317197
RPL37A;hCG_16380;Rpl37a	Putative uncharacterized protein RPL37A;Ribosomal protein L37a, isoform CRA_c;60S ribosomal protein L37a;RPL37A protein;cDNA FLJ76565, highly similar to Homo sapiens ribosomal protein L37a, mRNA	C9J4Z3;P12751;P61513;Q6FGF5;Q6P4E4	+	+	1284400000	191580000	biosynthetic process;catabolic process;cellular biosynthetic process;cellular catabolic process;cellular component disassembly;cellular component disassembly at cellular level;cellular component organization;cellular component organization at cellular level;cellular component organization or biogenesis;cellular component organization or biogenesis at cellular level;cellular macromolecular complex…	binding;cation binding;ion binding;metal ion binding;structural constituent of ribosome;structural molecule activity	cell part;cytoplasmic part;cytosolic large ribosomal subunit;intracellular non-membrane-bounded organelle;intracellular organelle;intracellular organelle part;intracellular part;large ribosomal subunit;macromolecular complex;non-membrane-bounded organelle;organelle;organelle part;ribonucleoprotein complex;ribosome	Ribosomal_L37ae;Ribosomal_L37ae/L37e_N;Ribosomal_zn-bd_dom	ENSG00000197756	ENST00000491306;ENST00000490649;ENST00000478153;ENST00000487233;ENST00000446558;ENST00000420712;ENST00000359681;ENST00000456586	ENSP00000418082;ENSP00000388690;ENSP00000410080;ENSP00000410240
HIST2H3PS2;RP5-998N21.6-001	Histone H3	Q5TEC6	+	+	1279600000	3332400000	cellular component assembly;cellular component assembly at cellular level;cellular component organization;cellular component organization at cellular level;cellular component organization or biogenesis;cellular component organization or biogenesis at cellular level;cellular macromolecular complex assembly;cellular macromolecular complex subunit organization;cellular process;chromatin organization…	binding;DNA binding;nucleic acid binding	cell part;chromosomal part;intracellular membrane-bounded organelle;intracellular organelle;intracellular organelle part;intracellular part;macromolecular complex;membrane-bounded organelle;nucleosome;nucleus;organelle;organelle part;protein-DNA complex	Histone_core_D;Histone_H3;Histone-fold	ENSG00000203818	ENST00000392948;ENST00000369176	ENSP00000376675;ENSP00000358175
S100A11;MLN70;S100C	cDNA, FLJ92471, highly similar to Homo sapiens S100 calcium binding protein A11 (calgizzarin) (S100A11), mRNA;Protein S100-A11;S100 calcium-binding protein A11;Protein S100-C;Calgizzarin;Metastatic lymph node gene 70 protein	B2R5H0;P31949;Q5VTK0	+	+	1258600000	57404000	biological regulation;cellular process;cellular response to stimulus;negative regulation of biological process;negative regulation of biosynthetic process;negative regulation of cell proliferation;negative regulation of cellular biosynthetic process;negative regulation of cellular macromolecule biosynthetic process;negative regulation of cellular metabolic process;negative regulation of cellular …	binding;calcium ion binding;cation binding;ion binding;metal ion binding	cell part;cell projection;cytoplasm;intracellular membrane-bounded organelle;intracellular organelle;intracellular part;membrane-bounded organelle;nucleus;organelle;ruffle	EF_Hand_1_Ca_BS;EF_HAND_2;EF-hand;EF-hand-like_dom;S100/CaBP-9k_CS;S100_Ca-bd_sub	ENSG00000163191	ENST00000271638;ENST00000478109	ENSP00000271638
MYL6	cDNA FLJ56329, highly similar to Myosin light polypeptide 6;Myosin light polypeptide 6;Smooth muscle and nonmuscle myosin light chain alkali 6;Myosin light chain alkali 3;Myosin light chain 3;17 kDa myosin light chain;MYL6 protein	B7Z6Z4;P16475;P24572;P24573;P60660;Q12790;Q561V9;Q6IAZ0;Q6IBG5;Q6IPY5	+	+	1250900000	328450000	actin filament-based movement;actin filament-based process;actin-mediated cell contraction;actin-myosin filament sliding;anatomical structure development;axon guidance;cellular component movement;cellular process;chemotaxis;developmental process;locomotion;muscle filament sliding;muscle tissue development;response to chemical stimulus;response to external stimulus;response to stimulus;skeletal mu…	actin-dependent ATPase activity;ATPase activity;ATPase activity, coupled;binding;calcium ion binding;catalytic activity;cation binding;hydrolase activity;hydrolase activity, acting on acid anhydrides;hydrolase activity, acting on acid anhydrides, in phosphorus-containing anhydrides;ion binding;metal ion binding;motor activity;nucleoside-triphosphatase activity;pyrophosphatase activity;structural …	cell part;cytoplasmic part;cytoskeletal part;cytosol;intracellular organelle part;intracellular part;macromolecular complex;myosin complex;organelle part;protein complex;unconventional myosin complex	EF_HAND_2;EF_hand_Ca-bd;EF-hand-like_dom	ENSG00000092841	ENST00000293422;ENST00000348108	ENSP00000293422;ENSP00000301540
RPL10;DXS648E;QM;XX-FW83563B9.1-009;XX-FW83563B9.1-017;XX-FW83563B9.1-011	60S ribosomal protein L10;Protein QM;Tumor suppressor QM;Laminin receptor homolog;Ribosomal protein L10;Putative uncharacterized protein RPL10	A3KQT0;A6QRI9;B8A6G2;C9J7T6;P27635;Q16470;Q2HXT7;Q53FH7;Q5HY50;Q6FGN8;Q8TDA5	+	+	1221500000	29877000	biosynthetic process;catabolic process;cellular biosynthetic process;cellular catabolic process;cellular component disassembly;cellular component disassembly at cellular level;cellular component organization;cellular component organization at cellular level;cellular component organization or biogenesis;cellular component organization or biogenesis at cellular level;cellular macromolecular complex…	structural constituent of ribosome;structural molecule activity	cell part;cytoplasmic part;cytosolic large ribosomal subunit;endoplasmic reticulum;intracellular membrane-bounded organelle;intracellular non-membrane-bounded organelle;intracellular organelle;intracellular organelle part;intracellular part;large ribosomal subunit;macromolecular complex;membrane-bounded organelle;non-membrane-bounded organelle;organelle;organelle part;ribonucleoprotein complex;ri…	Ribosomal_L10e;Ribosomal_L10e/L16;Ribosomal_L10e_CS	ENSG00000147403	ENST00000474786;ENST00000369817;ENST00000479366;ENST00000436473;ENST00000344746;ENST00000491035;ENST00000489200;ENST00000424325;ENST00000458500;ENST00000485196;ENST00000482732;ENST00000492572;ENST00000467168;ENST00000406022;ENST00000451365;ENST00000427682;ENST00000449494;ENST00000428169	ENSP00000358832;ENSP00000388600;ENSP00000341730;ENSP00000413436;ENSP00000395025;ENSP00000385621;ENSP00000406125;ENSP00000405064;ENSP00000407754;ENSP00000398047
HIST1H2BA;TSH2B	Histone H2B type 1-A;Histone H2B, testis;Testis-specific histone H2B	Q96A08;B2R544;Q6NZ98;Q6NZA0;Q6NZA1	+	+	1213400000	30037000000	biological regulation;cell migration;cell motility;cellular component assembly;cellular component assembly at cellular level;cellular component movement;cellular component organization;cellular component organization at cellular level;cellular component organization or biogenesis;cellular component organization or biogenesis at cellular level;cellular macromolecular complex assembly;cellular macr…	binding;DNA binding;nucleic acid binding	cell part;chromosomal part;extrinsic to membrane;extrinsic to plasma membrane;intracellular membrane-bounded organelle;intracellular organelle;intracellular organelle part;intracellular part;macromolecular complex;membrane part;membrane-bounded organelle;nucleosome;nucleus;organelle;organelle part;plasma membrane part;protein-DNA complex	Histone_core_D;Histone_H2B;Histone-fold	ENSG00000146047	ENST00000274764	ENSP00000274764
HIST1H2BJ;H2BFR	Histone H2B type 1-J;Histone H2B.r;Histone H2B.1	P06899;B2R4J4;O60816	+	+	1213400000	2138800000	cellular component assembly;cellular component assembly at cellular level;cellular component organization;cellular component organization at cellular level;cellular component organization or biogenesis;cellular component organization or biogenesis at cellular level;cellular macromolecular complex assembly;cellular macromolecular complex subunit organization;cellular process;chromatin organization…	binding;DNA binding;nucleic acid binding	cell part;chromosomal part;intracellular membrane-bounded organelle;intracellular organelle;intracellular organelle part;intracellular part;macromolecular complex;membrane-bounded organelle;nucleosome;nucleus;organelle;organelle part;protein-DNA complex	Histone_core_D;Histone_H2B;Histone-fold	ENSG00000124635	ENST00000244601	ENSP00000244601
HIST2H2BE;H2BFQ	Histone H2B type 2-E;Histone H2B.q;Histone H2B-GL105	Q16778;A3KMC7;A8K110;Q4KMY1;Q5QNX0;Q9UE88	+	+	1213400000	2138800000	cellular component assembly;cellular component assembly at cellular level;cellular component organization;cellular component organization at cellular level;cellular component organization or biogenesis;cellular component organization or biogenesis at cellular level;cellular macromolecular complex assembly;cellular macromolecular complex subunit organization;cellular process;chromatin organization…	binding;DNA binding;nucleic acid binding	cell part;chromosomal part;intracellular membrane-bounded organelle;intracellular organelle;intracellular organelle part;intracellular part;macromolecular complex;membrane-bounded organelle;nucleosome;nucleus;organelle;organelle part;protein-DNA complex	Histone_core_D;Histone_H2B;Histone-fold	ENSG00000184678	ENST00000369155	ENSP00000358151
HIST1H2BB;H2BFF	Histone H2B type 1-B;Histone H2B.f;Histone H2B.1	P33778;Q4KN36	+	+	1213400000	2138800000	cellular component assembly;cellular component assembly at cellular level;cellular component organization;cellular component organization at cellular level;cellular component organization or biogenesis;cellular component organization or biogenesis at cellular level;cellular macromolecular complex assembly;cellular macromolecular complex subunit organization;cellular process;chromatin organization…	binding;DNA binding;nucleic acid binding	cell part;chromosomal part;intracellular membrane-bounded organelle;intracellular organelle;intracellular organelle part;intracellular part;macromolecular complex;membrane-bounded organelle;nucleosome;nucleus;organelle;organelle part;protein-DNA complex	Histone_core_D;Histone_H2B;Histone-fold	ENSG00000196226	ENST00000357905	ENSP00000350580
HIST1H2BO;H2BFH;H2BFN	Histone H2B type 1-O;Histone H2B.n;Histone H2B.2	P23527;Q3KPI7;Q8TCV6	+	+	1213400000	2138800000	cellular component assembly;cellular component assembly at cellular level;cellular component organization;cellular component organization at cellular level;cellular component organization or biogenesis;cellular component organization or biogenesis at cellular level;cellular macromolecular complex assembly;cellular macromolecular complex subunit organization;cellular process;chromatin organization…	binding;DNA binding;nucleic acid binding	cell part;chromosomal part;intracellular membrane-bounded organelle;intracellular organelle;intracellular organelle part;intracellular part;macromolecular complex;membrane-bounded organelle;nucleosome;nucleus;organelle;organelle part;protein-DNA complex	Histone_core_D;Histone_H2B;Histone-fold	ENSG00000196331	ENST00000303806	ENSP00000303408
HIST3H2BB	Histone H2B type 3-B;H2B type 12	Q8N257;A4FU05;Q3ZCP6;Q5TA30	+	+	1213400000	2138800000	cellular component assembly;cellular component assembly at cellular level;cellular component organization;cellular component organization at cellular level;cellular component organization or biogenesis;cellular component organization or biogenesis at cellular level;cellular macromolecular complex assembly;cellular macromolecular complex subunit organization;cellular process;chromatin organization…	binding;DNA binding;nucleic acid binding	cell part;chromosomal part;intracellular membrane-bounded organelle;intracellular organelle;intracellular organelle part;intracellular part;macromolecular complex;membrane-bounded organelle;nucleosome;nucleus;organelle;organelle part;protein-DNA complex	Histone_core_D;Histone_H2B;Histone-fold	ENSG00000196890	ENST00000369160	ENSP00000375736
SNRPF;PBSCF;Snrpf	Small nuclear ribonucleoprotein F;Sm protein F	P62306;A2VCR2;B2R498;Q15356;Q6IBQ1;Q6P4I0	+	+	1210000000	164080000	biosynthetic process;cellular biosynthetic process;cellular component assembly;cellular component assembly at cellular level;cellular component organization;cellular component organization at cellular level;cellular component organization or biogenesis;cellular component organization or biogenesis at cellular level;cellular macromolecular complex assembly;cellular macromolecular complex subunit o…	binding;nucleic acid binding;RNA binding	catalytic step 2 spliceosome;cell part;cytoplasmic part;cytosol;intracellular organelle part;intracellular part;macromolecular complex;nuclear part;nucleoplasm;organelle part;ribonucleoprotein complex;small nuclear ribonucleoprotein complex;spliceosomal complex;U12-type spliceosomal complex;U7 snRNP	LSM_dom;Ribonucl_LSM;Ribonucl_LSM_euk/arc;snRNP_SmF	ENSG00000139343	ENST00000266735	ENSP00000266735
YWHAQ	cDNA FLJ52118, highly similar to 14-3-3 protein theta;cDNA FLJ51144, highly similar to 14-3-3 protein theta;cDNA, FLJ79057, highly similar to 14-3-3 protein theta;14-3-3 protein theta;14-3-3 protein tau;14-3-3 protein T-cell;Protein HS1;Putative uncharacterized protein YWHAQ	B4DMT8;B4DY04;P27348;Q53RR5;Q53S41;Q567U5;Q5TZU8;Q9UP48	+	+	1205000000	276670000	biological regulation;cellular process;cellular response to stimulus;establishment of localization;establishment of localization in cell;establishment of protein localization;intracellular protein transport;intracellular signal transduction;intracellular transport;negative regulation of biological process;negative regulation of biosynthetic process;negative regulation of cellular biosynthetic pro…		cell part;centrosome;cytoplasmic part;cytoskeletal part;intracellular membrane-bounded organelle;intracellular non-membrane-bounded organelle;intracellular organelle;intracellular organelle part;intracellular part;membrane-bounded organelle;microtubule organizing center;non-membrane-bounded organelle;nucleus;organelle;organelle part	14-3-3;14-3-3_CS;14-3-3_domain	ENSG00000134308	ENST00000238081;ENST00000381844;ENST00000474715;ENST00000446619;ENST00000460093	ENSP00000238081;ENSP00000371267;ENSP00000398990
CACYBP;RP1-102G20.6-003;S100A6BP;SIP;PNAS-107;RP1-102G20.6-002;RP1-102G20.6-001;hCG_2024873	Calcyclin binding protein;Calcyclin-binding protein;Siah-interacting protein;S100A6-binding protein;cDNA FLJ36106 fis, clone TESTI2021531, highly similar to Calcyclin-binding protein;Calcyclin binding protein, isoform CRA_a;Growth-inhibiting gene 5 protein;cDNA, FLJ93790, Homo sapiens Siah-interacting protein (SIP), mRNA	B2ZWH1;B2ZWH2;B3KSF1;O60666;Q5R370;Q5R371;Q6NVY0;Q9HB71	+	+	1201400000	205230000	aging;biological regulation;cardiac cell differentiation;cardiac muscle cell differentiation;cell differentiation;cellular developmental process;cellular process;cellular response to calcium ion;cellular response to chemical stimulus;cellular response to inorganic substance;cellular response to metal ion;cellular response to stimulus;developmental process;muscle cell differentiation;negative regu…		beta-catenin destruction complex;cell body;cell fraction;cell part;cell projection;cytoplasm;cytoplasmic part;intracellular organelle part;intracellular part;macromolecular complex;membrane-enclosed lumen;neuron projection;nuclear envelope lumen;nuclear part;organelle envelope lumen;organelle part;protein complex;soluble fraction	CS_domain;CS-like_domain;HSP20-like_chaperone;SGS;Siah-Interact_N	ENSG00000116161	ENST00000367681;ENST00000426793;ENST00000461977;ENST00000367679;ENST00000483307;ENST00000473925;ENST00000450101;ENST00000392063;ENST00000406752;ENST00000405362;ENST00000425017;ENST00000469173	ENSP00000356654;ENSP00000403674;ENSP00000356652;ENSP00000391343;ENSP00000375915;ENSP00000384139;ENSP00000385771;ENSP00000409685
SUMO4;SMT3H4	Small ubiquitin-related modifier 4;Small ubiquitin-like protein 4	Q6EEV6;A1L3W5	+	+	1199700000	769030000				SUMO;Ubiquitin;Ubiquitin_supergroup	ENSG00000177688	ENST00000326669	ENSP00000318635
SUMO2;SMT3B;SMT3H2;Smt3b;Smt3h2;Sumo2	Small ubiquitin-related modifier 2;Ubiquitin-like protein SMT3B;SMT3 homolog 2;Sentrin-2;HSMT3;SUMO-3	P61956;B2R4I2;P55855;Q32Q42;Q6IPZ6;Q96HK1	+	+	1199700000	769030000	biological regulation;cellular localization;cellular macromolecule localization;cellular macromolecule metabolic process;cellular metabolic process;cellular process;cellular protein localization;cellular protein metabolic process;localization;macromolecule localization;macromolecule metabolic process;macromolecule modification;metabolic process;negative regulation of biological process;negative r…		cell part;intracellular membrane-bounded organelle;intracellular organelle;intracellular part;membrane-bounded organelle;nucleus;organelle	SUMO;Ubiquitin;Ubiquitin_supergroup	ENSG00000188612	ENST00000420826;ENST00000314523	ENSP00000405965;ENSP00000400886
RPLP0	cDNA FLJ75549, highly similar to Homo sapiens ribosomal protein, large, P0 (RPLP0), transcript variant 1, mRNA;60S acidic ribosomal protein P0;60S ribosomal protein L10E;RPLP0 protein;Ribosomal protein P0 variant;60S acidic ribosomal protein P0-like	A8K4Z4;P05388;Q3B7A4;Q3MHV2;Q53HK9;Q53HW2;Q6NSF2;Q8NHW5;Q9BVK4	+	+	1188500000	126580000	biosynthetic process;catabolic process;cellular biosynthetic process;cellular catabolic process;cellular component biogenesis;cellular component biogenesis at cellular level;cellular component disassembly;cellular component disassembly at cellular level;cellular component organization;cellular component organization at cellular level;cellular component organization or biogenesis;cellular componen…	binding;nucleic acid binding;RNA binding;structural constituent of ribosome;structural molecule activity	cell part;cytoplasm;cytoplasmic part;cytosolic large ribosomal subunit;intracellular membrane-bounded organelle;intracellular non-membrane-bounded organelle;intracellular organelle;intracellular organelle part;intracellular part;large ribosomal subunit;macromolecular complex;membrane-bounded organelle;non-membrane-bounded organelle;nucleus;organelle;organelle part;ribonucleoprotein complex;riboso…	Ribosomal_60S;Ribosomal_L10/acidic_P0	ENSG00000089157	ENST00000228306;ENST00000392514;ENST00000313104	ENSP00000339027;ENSP00000376299;ENSP00000366471
RAC3;Rac3	Ras-related C3 botulinum toxin substrate 3;p21-Rac3	P60763;O14658;Q5U0M8	+	+	1178000000	75760000	actin cytoskeleton organization;actin filament-based process;biological regulation;cell projection assembly;cell projection organization;cellular component assembly;cellular component assembly at cellular level;cellular component organization;cellular component organization at cellular level;cellular component organization or biogenesis;cellular component organization or biogenesis at cellular le…	binding;catalytic activity;GTP binding;GTPase activity;guanyl nucleotide binding;guanyl ribonucleotide binding;hydrolase activity;hydrolase activity, acting on acid anhydrides;hydrolase activity, acting on acid anhydrides, in phosphorus-containing anhydrides;nucleoside-triphosphatase activity;nucleotide binding;purine nucleotide binding;purine ribonucleoside triphosphate binding;purine ribonucleo…	cell body;cell part;cell projection;cell projection part;cytoplasmic part;cytoskeletal part;cytosol;endomembrane system;filamentous actin;growth cone;intracellular organelle part;intracellular part;lamellipodium;macromolecular complex;membrane;neuronal cell body;organelle part;plasma membrane;protein complex;site of polarized growth	Small_GTPase;Small_GTPase_Rho;Small_GTP-bd_dom	ENSG00000169750	ENST00000306897	ENSP00000304283
KRT18;CYK18;PIG46	cDNA, FLJ94640, highly similar to Homo sapiens keratin 18 (KRT18), mRNA;Keratin, type I cytoskeletal 18;Cytokeratin-18;Keratin-18;Cell proliferation-inducing gene 46 protein	B2RA03;P05783;Q53G38;Q5U0N8;Q9BW26	+	+	1159300000	1191400000	anatomical structure morphogenesis;apoptosis;biological regulation;cell cycle;cell death;cell surface receptor linked signaling pathway;cellular process;cellular response to chemical stimulus;cellular response to cytokine stimulus;cellular response to organic substance;cellular response to stimulus;cellular response to tumor necrosis factor;cytokine-mediated signaling pathway;death;developmental …	structural molecule activity	cell part;centriolar satellite;cytoplasmic part;cytoskeletal part;intermediate filament;intracellular non-membrane-bounded organelle;intracellular organelle;intracellular organelle part;intracellular part;keratin filament;macromolecular complex;microtubule organizing center part;non-membrane-bounded organelle;nuclear part;nucleolus;organelle;organelle part;perinuclear region of cytoplasm;protein …	F;IF;Intermediate_filament_CS;Keratin_I	ENSG00000111057	ENST00000388837;ENST00000388835	ENSP00000373489;ENSP00000373487
LDHB;hCG_24788	L-lactate dehydrogenase;Putative uncharacterized protein LDHB;L-lactate dehydrogenase B chain;LDH heart subunit;Renal carcinoma antigen NY-REN-46	A8MW50;C9J7H8;P07195;Q5U077	+	+	1155400000	238540000	alcohol catabolic process;alcohol metabolic process;carbohydrate catabolic process;carbohydrate metabolic process;carboxylic acid metabolic process;catabolic process;cellular carbohydrate catabolic process;cellular carbohydrate metabolic process;cellular ketone metabolic process;cellular metabolic process;cellular nitrogen compound metabolic process;cellular process;coenzyme metabolic process;cof…	binding;catalytic activity;coenzyme binding;cofactor binding;lactate dehydrogenase activity;L-lactate dehydrogenase activity;NAD binding;nucleotide binding;oxidoreductase activity;oxidoreductase activity, acting on CH-OH group of donors;oxidoreductase activity, acting on the CH-OH group of donors, NAD or NADP as acceptor	cell fraction;cell part;cytoplasmic part;cytosol;intracellular membrane-bounded organelle;intracellular organelle;intracellular part;membrane-bounded organelle;mitochondrion;organelle;soluble fraction	Lactate/malate_DH_C;Lactate/malate_DH_N;Lactate_DH/Glyco_Ohase_4_C;L-lactate/malate_DH;L-lactate_DH;L-lactate_DH_AS;NAD(P)-bd_dom	ENSG00000111716	ENST00000350669;ENST00000396076;ENST00000470985;ENST00000396075;ENST00000470280;ENST00000450584	ENSP00000229319;ENSP00000379386;ENSP00000379385;ENSP00000398015
RPS4Y1;RPS4Y;PRO2646	RPS4Y1 protein;40S ribosomal protein S4, Y isoform 1;Putative uncharacterized protein RPS4Y1;Ribosomal protein S4, Y-linked 1;Ribosomal protein S4, Y-linked 1 Y isoform variant	A4FU11;A8K9V4;C9JEH7;P22090;Q496E4;Q53HI6	+	+	1146400000	315350000	biosynthetic process;catabolic process;cellular biosynthetic process;cellular catabolic process;cellular component disassembly;cellular component disassembly at cellular level;cellular component organization;cellular component organization at cellular level;cellular component organization or biogenesis;cellular component organization or biogenesis at cellular level;cellular macromolecular complex…	binding;nucleic acid binding;RNA binding;rRNA binding;structural constituent of ribosome;structural molecule activity	cell part;cytoplasmic part;cytosolic small ribosomal subunit;intracellular non-membrane-bounded organelle;intracellular organelle;intracellular organelle part;intracellular part;macromolecular complex;non-membrane-bounded organelle;organelle;organelle part;polysome;ribonucleoprotein complex;ribosome;small ribosomal subunit	KOW;Ribosomal_S4e;Ribosomal_S4e_central;Ribosomal_S4e_N;Ribosomal_S4e_N_CS;S4_RNA-bd	ENSG00000129824	ENST00000250784;ENST00000430575;ENST00000477725	ENSP00000250784;ENSP00000415317
RPS4Y2;RPS4Y2P	40S ribosomal protein S4, Y isoform 2	Q8TD47;A6NIR6	+	+	1146400000	315350000	biosynthetic process;cellular biosynthetic process;cellular macromolecule biosynthetic process;cellular macromolecule metabolic process;cellular metabolic process;cellular process;cellular protein metabolic process;macromolecule biosynthetic process;macromolecule metabolic process;metabolic process;primary metabolic process;protein metabolic process;translation	binding;nucleic acid binding;RNA binding;rRNA binding;structural constituent of ribosome;structural molecule activity	cell part;cytoplasmic part;intracellular non-membrane-bounded organelle;intracellular organelle;intracellular part;macromolecular complex;non-membrane-bounded organelle;organelle;ribonucleoprotein complex;ribosome	KOW;Ribosomal_S4e;Ribosomal_S4e_central;Ribosomal_S4e_N;Ribosomal_S4e_N_CS;S4_RNA-bd	ENSG00000157828	ENST00000288666	ENSP00000288666
	Putative uncharacterized protein ENSP00000420227	C9JQ55	+	+	1146400000	315350000	biosynthetic process;cellular biosynthetic process;cellular macromolecule biosynthetic process;cellular macromolecule metabolic process;cellular metabolic process;cellular process;cellular protein metabolic process;macromolecule biosynthetic process;macromolecule metabolic process;metabolic process;primary metabolic process;protein metabolic process;translation	structural constituent of ribosome;structural molecule activity	cell part;cytoplasmic part;intracellular non-membrane-bounded organelle;intracellular organelle;intracellular part;macromolecular complex;non-membrane-bounded organelle;organelle;ribonucleoprotein complex;ribosome	Ribosomal_S4e;Ribosomal_S4e_central;Ribosomal_S4e_N;Ribosomal_S4e_N_CS	ENSG00000186008	ENST00000334591;ENST00000469064	ENSP00000353784;ENSP00000420227
RPS4X;hCG_18634;CCG2;Rps4;RPS4;Rps4x;SCAR	Putative uncharacterized protein RPS4X;Ribosomal protein S4, X-linked, isoform CRA_c;cDNA FLJ40595 fis, clone THYMU2010705, highly similar to 40S RIBOSOMAL PROTEIN S4, X ISOFORM;cDNA, FLJ92004, Homo sapiens ribosomal protein S4, X-linked (RPS4X), mRNA;cDNA FLJ57716, highly similar to 40S ribosomal protein S4, X isoform;40S ribosomal protein S4, X isoform;SCR10;Single copy abundant mRNA protein;Ri…	A6NH36;B2R491;B7Z1M6;P12631;P12750;P27576;P55831;P62701;Q14727;Q53HV1;Q6IPY4;Q96IR1	+	+	1146400000	315350000	biological regulation;biosynthetic process;catabolic process;cellular biosynthetic process;cellular catabolic process;cellular component disassembly;cellular component disassembly at cellular level;cellular component organization;cellular component organization at cellular level;cellular component organization or biogenesis;cellular component organization or biogenesis at cellular level;cellular …	binding;nucleic acid binding;RNA binding;rRNA binding;structural constituent of ribosome;structural molecule activity	cell part;cytoplasmic part;cytosolic small ribosomal subunit;intracellular non-membrane-bounded organelle;intracellular organelle;intracellular organelle part;intracellular part;macromolecular complex;non-membrane-bounded organelle;organelle;organelle part;polysome;ribonucleoprotein complex;ribosome;small ribosomal subunit	KOW;Ribosomal_S4e;Ribosomal_S4e_central;Ribosomal_S4e_N;Ribosomal_S4e_N_CS;S4_RNA-bd	ENSG00000198034	ENST00000470671;ENST00000492695;ENST00000316084;ENST00000486733;ENST00000373626	ENSP00000362744;ENSP00000362729
HSPD1;HSP60	60 kDa heat shock protein, mitochondrial;Heat shock protein 60;60 kDa chaperonin;Chaperonin 60;Mitochondrial matrix protein P1;P60 lymphocyte protein;HuCHA60;Mitochondrial heat shock 60kD protein 1 variant 1;cDNA FLJ54912, highly similar to 60 kDa heat shock protein, mitochondrial;cDNA FLJ51028, highly similar to 60 kDa heat shock protein, mitochondrial;cDNA FLJ54373, highly similar to 60 kDa hea…	B2R5M6;B3GQS7;B7Z4F6;B7Z532;B7Z597;B7Z712;B9VP19;B9VPB4;C9J0S9;C9JCQ4;C9JL19;C9JL25;P10809;Q38L19;Q53QD5;Q53SE2;Q96RI3;Q96RI4;Q9UCR6	+	+	1144000000	70321000	activation of caspase activity;activation of immune response;activation of innate immune response;adaptive immune response;adaptive immune response based on somatic recombination of immune receptors built from immunoglobulin superfamily domains;B cell activation;B cell activation involved in immune response;B cell cytokine production;B cell mediated immunity;B cell proliferation;biological regula…	adenyl nucleotide binding;adenyl ribonucleotide binding;ATP binding;ATPase activity;binding;catalytic activity;cell surface binding;DNA binding;DNA replication origin binding;hydrolase activity;hydrolase activity, acting on acid anhydrides;hydrolase activity, acting on acid anhydrides, in phosphorus-containing anhydrides;lipopolysaccharide binding;nucleic acid binding;nucleoside-triphosphatase ac…	cell part;cell surface;coated pit;coated vesicle;cytoplasm;cytoplasmic membrane-bounded vesicle;cytoplasmic part;cytoplasmic vesicle;cytosol;early endosome;endosome;extracellular region part;extracellular space;intracellular membrane-bounded organelle;intracellular organelle;intracellular organelle lumen;intracellular organelle part;intracellular part;lipopolysaccharide receptor complex;macromole…	Chaperone_TCP-1;Chaperonin_Cpn60_CS;Chaprnin_Cpn60;Cpn60/TCP-1	ENSG00000144381	ENST00000388968;ENST00000345042;ENST00000491249;ENST00000482167;ENST00000430176;ENST00000486181;ENST00000452200;ENST00000440114;ENST00000476746;ENST00000461097;ENST00000426480;ENST00000428204;ENST00000439605;ENST00000418022	ENSP00000373620;ENSP00000340019;ENSP00000393670;ENSP00000412717;ENSP00000390404;ENSP00000414446;ENSP00000396460;ENSP00000402478;ENSP00000412227
LOC392793;hCG_19809;tcag7.1190;EEF1B2;EEF1B;EF1B	HCG19809;Similar to eukaryotic translation elongation factor 1 beta 2; eukaryotic translation elongation factor 1 beta 1;Elongation factor 1-beta;Putative uncharacterized protein EEF1B2	A4D1M6;A8K795;C9JZW3;P24534;Q6IBH9	+	+	1131200000	384900000		binding;nucleic acid binding;RNA binding;translation elongation factor activity;translation factor activity, nucleic acid binding	cell part;cytoplasmic part;cytosol;eukaryotic translation elongation factor 1 complex;intracellular part;macromolecular complex;protein complex	EF-1_beta_acid_region_euk;Glutathione-S-Trfase_C-like;Transl_elong_EF1B/ribosomal_S6;Transl_elong_EF1B_B/D_CS;Transl_elong_fac_EF1B_bsu/dsu	ENSG00000114942	ENST00000236957;ENST00000392221;ENST00000392222;ENST00000445505;ENST00000479587;ENST00000429769;ENST00000460760;ENST00000415904;ENST00000435123;ENST00000455150;ENST00000482103	ENSP00000236957;ENSP00000376055;ENSP00000376056;ENSP00000407730;ENSP00000397793;ENSP00000393501;ENSP00000399917;ENSP00000387407
RPS7;Rps7;hCG_1784266	Putative uncharacterized protein RPS7;40S ribosomal protein S7;S8;Ribosomal protein S7, isoform CRA_b;cDNA, FLJ92055, Homo sapiens ribosomal protein S7 (RPS7), mRNA	B5MCP9;P23821;P24818;P62081;Q57Z92;Q6IPH1	+	+	1114300000	1744300000	biosynthetic process;catabolic process;cellular biosynthetic process;cellular catabolic process;cellular component biogenesis;cellular component biogenesis at cellular level;cellular component disassembly;cellular component disassembly at cellular level;cellular component organization;cellular component organization at cellular level;cellular component organization or biogenesis;cellular componen…	binding;nucleic acid binding;RNA binding;structural constituent of ribosome;structural molecule activity	90S preribosome;cell part;cytoplasmic part;cytoskeletal part;cytosolic small ribosomal subunit;intracellular non-membrane-bounded organelle;intracellular organelle;intracellular organelle part;intracellular part;macromolecular complex;microtubule organizing center;non-membrane-bounded organelle;nuclear part;nucleolus;organelle;organelle part;preribosome;ribonucleoprotein complex;ribosome;small ri…	Ribosomal_S7e	ENSG00000171863	ENST00000304921;ENST00000407445;ENST00000462576;ENST00000403564;ENST00000491937;ENST00000481006;ENST00000406376;ENST00000479123;ENST00000472966	ENSP00000339095;ENSP00000385729;ENSP00000385018;ENSP00000385286
PA2G4;EBP1	cDNA FLJ75526, highly similar to Homo sapiens proliferation-associated 2G4, 38kDa (PA2G4), mRNA;Proliferation-associated protein 2G4;Cell cycle protein p38-2G4 homolog;ErbB3-binding protein 1;PA2G4 protein;P38-2G4	A8K6Y1;O43846;Q05D08;Q13548;Q6PIN5;Q9UM59;Q9UQ80	+	+	1093600000	331810000	biological regulation;biosynthetic process;cell cycle arrest;cell cycle process;cell proliferation;cellular biosynthetic process;cellular macromolecule biosynthetic process;cellular macromolecule metabolic process;cellular metabolic process;cellular nitrogen compound metabolic process;cellular process;macromolecule biosynthetic process;macromolecule metabolic process;metabolic process;ncRNA metab…	binding;DNA binding;nucleic acid binding;nucleic acid binding transcription factor activity;RNA binding;sequence-specific DNA binding transcription factor activity	cell part;cytoplasm;intracellular non-membrane-bounded organelle;intracellular organelle;intracellular organelle part;intracellular part;macromolecular complex;non-membrane-bounded organelle;nuclear part;nucleolus;organelle;organelle part;ribonucleoprotein complex	Pap_1;Pept_M24_structural-domain;Pept_M24A_MAP2_BS;WHTH_trsnscrt_rep_DNA-bd	ENSG00000170515	ENST00000303305;ENST00000417031	ENSP00000302886;ENSP00000387569
SPANXC;SPANXE;SPANXD;SPANXA2;hCG_1756726	SPANX-C;Sperm protein associated with the nucleus on the X chromosome E;SPANX family member E;Nuclear-associated protein SPAN-Xe;SPANX-D;SPANX-A2;HCG1756726;Sperm protein associated with the nucleus on the X chromosome D;Nuclear-associated protein SPAN-Xd;SPANX family member D;Cancer/testis antigen 11.4	A0FGV4;A1E2J9;Q32WL2;Q32WM0;Q4KRK2;Q4KRM8;Q4KRN4;Q4KRP2;Q4KRP8;Q5JWI1;Q8TAD1;Q9BS24;Q9BXN6	+	+	1085800000	8842800000			cell part;cytoplasm;intracellular membrane-bounded organelle;intracellular organelle;intracellular part;membrane-bounded organelle;nucleus;organelle	SPANX_prot	ENSG00000196406	ENST00000370515	ENSP00000359546
SPANXB1;SPANXB;SPANXB2;SPANXF1	Sperm protein associated with the nucleus on the X chromosome B/F;SPANX family member B/F;Nuclear-associated protein SPAN-Xb;Nuclear-associated protein SPAN-Xf;Cancer/testis antigen 11.2;SPANX-B	B2RPP2;Q32WN1;Q32WQ7;Q5JYZ7;Q8TAD5;Q9NS25	+	+	1085800000	8842800000	anatomical structure development;cell development;cellular developmental process;cellular process;cellular process involved in reproduction;developmental process;developmental process involved in reproduction;germ cell development;reproductive process;spermatid development		cell part;cytoplasm;intracellular membrane-bounded organelle;intracellular organelle;intracellular part;membrane-bounded organelle;nucleus;organelle	SPANX_prot	ENSG00000227234;ENSG00000235604	ENST00000449283;ENST00000370530	ENSP00000405202;ENSP00000359561
RPL32;PP9932;Rpl32	60S ribosomal protein L32;Putative uncharacterized protein RPL32	B2R4Q3;C9JBL2;D3YTB1;D3YTF0;D3YTI8;P02433;P62910	+	+	1066400000	76619000	biosynthetic process;catabolic process;cellular biosynthetic process;cellular catabolic process;cellular component disassembly;cellular component disassembly at cellular level;cellular component organization;cellular component organization at cellular level;cellular component organization or biogenesis;cellular component organization or biogenesis at cellular level;cellular macromolecular complex…	structural constituent of ribosome;structural molecule activity	cell part;cytoplasmic part;cytosolic large ribosomal subunit;intracellular non-membrane-bounded organelle;intracellular organelle;intracellular organelle part;intracellular part;large ribosomal subunit;macromolecular complex;non-membrane-bounded organelle;organelle;organelle part;ribonucleoprotein complex;ribosome	Ribosomal_L32e;Ribosomal_L32e_CS	ENSG00000144713	ENST00000429711;ENST00000396957;ENST00000273223;ENST00000435983;ENST00000396953;ENST00000457131;ENST00000452606;ENST00000434963	ENSP00000416429;ENSP00000380158;ENSP00000339064;ENSP00000388674;ENSP00000380156;ENSP00000412393;ENSP00000413742
NME2;NM23B;NME1;NME1-NME2;hCG_2001850;NDPKA;NM23	Nucleoside diphosphate kinase B;nm23-H2;C-myc purine-binding transcription factor PUF;Putative uncharacterized protein NME1;Nucleoside diphosphate kinase;Nucleoside diphosphate kinase A;Tumor metastatic process-associated protein;Metastasis inhibition factor nm23;nm23-H1;Granzyme A-activated DNase	A8MWA3;C9K028;P22392;Q1WM23;Q32Q12;Q6FHN3;Q6LCT6;P15531;Q6FGK3;Q86XQ2;Q9UDJ6	+	+	1065940000	15014000	anatomical structure development;biological adhesion;biological regulation;biosynthetic process;body fluid secretion;cell adhesion;cell differentiation;cellular biosynthetic process;cellular component organization;cellular component organization or biogenesis;cellular developmental process;cellular macromolecule biosynthetic process;cellular macromolecule metabolic process;cellular membrane organ…	adenyl nucleotide binding;adenyl ribonucleotide binding;ATP binding;binding;catalytic activity;cation binding;deoxyribonuclease activity;DNA binding;GTP binding;guanyl nucleotide binding;guanyl ribonucleotide binding;hydrolase activity;hydrolase activity, acting on ester bonds;ion binding;kinase activity;magnesium ion binding;metal ion binding;nuclease activity;nucleic acid binding;nucleic acid b…	cell fraction;cell part;cell projection;centrosome;cytoplasm;cytoplasmic part;cytoskeletal part;cytosol;insoluble fraction;intermediate filament;intracellular membrane-bounded organelle;intracellular non-membrane-bounded organelle;intracellular organelle;intracellular organelle part;intracellular part;lamellipodium;macromolecular complex;membrane fraction;membrane-bounded organelle;microsome;micr…	Nucleoside_diP_kinase;Nucleoside_diP_kinase_AS	ENSG00000011052;ENSG00000239672;ENSG00000243678	ENST00000376392;ENST00000393198;ENST00000393199;ENST00000393183;ENST00000514264;ENST00000393185;ENST00000513177;ENST00000512737;ENST00000426182;ENST00000503064;ENST00000445778;ENST00000393196;ENST00000487481;ENST00000336097;ENST00000480143;ENST00000512768;ENST00000511355;ENST00000475573;ENST00000013034;ENST00000456492;ENST00000465188;ENST00000311032;ENST00000393194;ENST00000393193;ENST00000393192…	ENSP00000365572;ENSP00000376894;ENSP00000376895;ENSP00000376880;ENSP00000426976;ENSP00000376882;ENSP00000425581;ENSP00000421064;ENSP00000414463;ENSP00000426901;ENSP00000390194;ENSP00000376892;ENSP00000337060;ENSP00000013034;ENSP00000387682;ENSP00000312446;ENSP00000376890;ENSP00000376889;ENSP00000376888;ENSP00000376887;ENSP00000376886
PCBP1;hCG_1776997	Poly(rC)-binding protein 1;Alpha-CP1;Heterogeneous nuclear ribonucleoprotein E1;Nucleic acid-binding protein SUB2.3;Poly(RC) binding protein 1;Putative uncharacterized protein PCBP1;cDNA, FLJ94964, highly similar to Homo sapiens poly(rC) binding protein 1 (PCBP1), mRNA	Q13157;Q14975;Q15365;Q53SS8	+	+	1058700000	825050000	cellular macromolecule metabolic process;cellular metabolic process;cellular nitrogen compound metabolic process;cellular process;macromolecule metabolic process;metabolic process;mRNA metabolic process;mRNA processing;nitrogen compound metabolic process;nuclear mRNA splicing, via spliceosome;nucleic acid metabolic process;nucleobase-containing compound metabolic process;primary metabolic process…	binding;DNA binding;nucleic acid binding;RNA binding;single-stranded DNA binding;structure-specific DNA binding	cell part;cytoplasm;intracellular organelle part;intracellular part;macromolecular complex;nuclear part;nucleoplasm;organelle part;ribonucleoprotein complex	KH_dom;KH_dom_type_1	ENSG00000169564	ENST00000303577	ENSP00000305556
PCBP4;hCG_42594	cDNA FLJ10382 fis, clone NT2RM2002088, highly similar to Poly(rC)-binding protein 4;Putative uncharacterized protein PCBP4;Poly(rC)-binding protein 4;Alpha-CP4;CBP;LYST-interacting protein LIP4;Poly(RC) binding protein 4, isoform CRA_a;RNA binding protein MCG10;Poly(RC) binding protein 4, isoform CRA_d	B3KM64;C9IZV9;C9J0A4;C9J5V4;C9J7A9;C9JSA6;C9JTY5;C9JZY3;C9K0A2;P57723;Q7Z4Y9;Q96AH7;Q9C064;Q9GZT1;Q9HCU2	+	+	1058700000	416980000	biological regulation;cell cycle arrest;cell cycle process;cellular process;cellular response to stimulus;cellular response to stress;DNA damage response, signal transduction by p53 class mediator;DNA damage response, signal transduction by p53 class mediator resulting in cell cycle arrest;DNA damage response, signal transduction resulting in induction of apoptosis;induction of apoptosis;inductio…	binding;DNA binding;nucleic acid binding;RNA binding	cell part;cytoplasm;intracellular part;macromolecular complex;ribonucleoprotein complex	KH_dom;KH_dom_type_1	ENSG00000090097	ENST00000355852;ENST00000461554;ENST00000484633;ENST00000492809;ENST00000497390;ENST00000322099;ENST00000471308;ENST00000498822;ENST00000395013;ENST00000395014;ENST00000428823;ENST00000337024;ENST00000471622;ENST00000294192;ENST00000468324;ENST00000466412;ENST00000497653;ENST00000489595;ENST00000490063;ENST00000483411;ENST00000471358;ENST00000461544	ENSP00000348111;ENSP00000417196;ENSP00000417100;ENSP00000322341;ENSP00000418613;ENSP00000378460;ENSP00000378461;ENSP00000395030;ENSP00000338014;ENSP00000418925;ENSP00000294192;ENSP00000419694;ENSP00000419557;ENSP00000417916;ENSP00000420008;ENSP00000418312;ENSP00000418997;ENSP00000419672
SERBP1;PAIRBP1;CGI-55;RP11-393N21.3-001;DKFZp686P17171	Plasminogen activator inhibitor 1 RNA-binding protein;PAI1 RNA-binding protein 1;SERPINE1 mRNA-binding protein 1;PAI-1 mRNA-binding protein variant;SERPINE1 mRNA binding protein 1;cDNA, FLJ92551, Homo sapiens PAI-1 mRNA-binding protein (PAI-RBP1), mRNA;Putative uncharacterized protein DKFZp686P17171	Q5VU19;Q5VU20;Q5VU21;Q5VU22;Q63HR1;Q8NC51;Q8WUH0;Q96SE2;Q9BTY3;Q9BUM4;Q9Y367;Q9Y4S3	+	+	1055700000	501180000	biological regulation;cellular macromolecule metabolic process;cellular metabolic process;cellular nitrogen compound metabolic process;cellular process;macromolecule metabolic process;metabolic process;mRNA metabolic process;nitrogen compound metabolic process;nucleic acid metabolic process;nucleobase-containing compound metabolic process;posttranscriptional regulation of gene expression;primary …	binding;mRNA 3'-UTR binding;mRNA binding;nucleic acid binding;RNA binding	cell part;cytoplasm;cytoplasmic part;intracellular membrane-bounded organelle;intracellular organelle;intracellular part;membrane;membrane-bounded organelle;nucleus;organelle;perinuclear region of cytoplasm;plasma membrane	HABP4_PAIRBP1-bd	ENSG00000142864	ENST00000370994;ENST00000370995;ENST00000361219;ENST00000370990;ENST00000493607;ENST00000462814;ENST00000484880;ENST00000490406	ENSP00000360033;ENSP00000360034;ENSP00000354591;ENSP00000360029
HNRNPC;HNRPC	cDNA FLJ75154, highly similar to Homo sapiens heterogeneous nuclear ribonucleoprotein C (C1/C2), mRNA;cDNA, FLJ92657, highly similar to Homo sapiens heterogeneous nuclear ribonucleoprotein C (C1/C2) (HNRPC), transcript variant 2, mRNA;cDNA, FLJ92712, highly similar to Homo sapiens heterogeneous nuclear ribonucleoprotein C (C1/C2) (HNRPC), transcript variant 1, mRNA;cDNA FLJ45003 fis, clone BRAWH3…	A8K9A4;B2R5W2;B2R603;B3KX96;B4DSU6;B4DY08;P07910;P22628;Q53EX2;Q569J8;Q59FD3;Q5FWE8;Q86SF8;Q86U45;Q96HK7;Q96HM4;Q96IY5;Q9BTS3	+	+	1020790000	4119190000	cellular macromolecule metabolic process;cellular metabolic process;cellular nitrogen compound metabolic process;cellular process;macromolecule metabolic process;metabolic process;mRNA metabolic process;mRNA processing;nitrogen compound metabolic process;nuclear mRNA splicing, via spliceosome;nucleic acid metabolic process;nucleobase-containing compound metabolic process;primary metabolic process…	binding;mRNA binding;nucleic acid binding;nucleotide binding;RNA binding	catalytic step 2 spliceosome;cell part;intracellular membrane-bounded organelle;intracellular organelle;intracellular organelle part;intracellular part;macromolecular complex;membrane-bounded organelle;nuclear part;nucleoplasm;nucleus;organelle;organelle part;pronucleus;ribonucleoprotein complex;spliceosomal complex	hnRNP_C_Raly;Nucleotide-bd_a/b_plait;RRM_dom	ENSG00000092199	ENST00000320084;ENST00000336053;ENST00000420743;ENST00000449098;ENST00000216296;ENST00000400042;ENST00000452166;ENST00000445284	ENSP00000319690;ENSP00000338095;ENSP00000404848;ENSP00000404559;ENSP00000216296;ENSP00000382917;ENSP00000391047;ENSP00000415799
CCT8;C21orf112;CCTQ;KIAA0002;hCG_1810843	T-complex protein 1 subunit theta;CCT-theta;Renal carcinoma antigen NY-REN-15;cDNA FLJ53379, highly similar to T-complex protein 1 subunit theta;cDNA FLJ59382, highly similar to T-complex protein 1 subunit theta;Chaperonin containing TCP1, subunit 8 (Theta) variant;CCT8 protein;Chaperonin containing TCP1, subunit 8 (Theta), isoform CRA_c	A6NN54;B4DEM7;B4DQH4;P50990;Q4VBP8;Q53HU0;Q7Z759	+	+	1011100000	79017000	cellular macromolecule metabolic process;cellular metabolic process;cellular process;cellular protein metabolic process;'de novo' posttranslational protein folding;'de novo' protein folding;macromolecule metabolic process;metabolic process;primary metabolic process;protein folding;protein metabolic process	adenyl nucleotide binding;adenyl ribonucleotide binding;ATP binding;ATPase activity;ATPase activity, coupled;binding;catalytic activity;hydrolase activity;hydrolase activity, acting on acid anhydrides;hydrolase activity, acting on acid anhydrides, in phosphorus-containing anhydrides;nucleoside-triphosphatase activity;nucleotide binding;purine nucleotide binding;purine ribonucleoside triphosphate …	aggresome;cell part;centrosome;cytoplasm;cytoplasmic part;cytoskeletal part;cytoskeleton;cytosol;inclusion body;intermediate filament cytoskeleton;intracellular non-membrane-bounded organelle;intracellular organelle;intracellular organelle part;intracellular part;macromolecular complex;microtubule;microtubule organizing center;non-membrane-bounded organelle;organelle;organelle part;protein complex	Chap_CCT_theta;Chaperone_TCP-1;Chaperonin_TCP-1_CS;Cpn60/TCP-1	ENSG00000156261	ENST00000432178;ENST00000389159;ENST00000286788;ENST00000470450;ENST00000496121;ENST00000480359;ENST00000475205;ENST00000431234;ENST00000484403;ENST00000481059;ENST00000494296	ENSP00000407748;ENSP00000373811;ENSP00000286788;ENSP00000416832
MDH2	Malate dehydrogenase, mitochondrial;Malate dehydrogenase;cDNA FLJ52880, highly similar to Malate dehydrogenase, mitochondrial (EC 1.1.1.37)	A8K414;B2RE78;B3KTM1;B4DE44;O43682;P40926;Q0QF37;Q6FHZ0;Q75MT9	+	+	1005500000	124680000	acetyl-CoA catabolic process;acetyl-CoA metabolic process;alcohol biosynthetic process;alcohol metabolic process;biosynthetic process;carbohydrate biosynthetic process;carbohydrate metabolic process;carboxylic acid metabolic process;catabolic process;cellular biosynthetic process;cellular carbohydrate biosynthetic process;cellular carbohydrate metabolic process;cellular catabolic process;cellular…	binding;catalytic activity;L-malate dehydrogenase activity;malate dehydrogenase (NADP+) activity;malate dehydrogenase activity;nucleotide binding;oxidoreductase activity;oxidoreductase activity, acting on CH-OH group of donors;oxidoreductase activity, acting on the CH-OH group of donors, NAD or NADP as acceptor	cell part;cytoplasmic part;intracellular membrane-bounded organelle;intracellular organelle;intracellular organelle lumen;intracellular organelle part;intracellular part;membrane;membrane-bounded organelle;membrane-enclosed lumen;mitochondrial inner membrane;mitochondrial matrix;mitochondrial membrane;mitochondrial part;nucleus;organelle;organelle inner membrane;organelle lumen;organelle membrane…	Lactate/malate_DH_C;Lactate/malate_DH_N;Lactate_DH/Glyco_Ohase_4_C;L-lactate/malate_DH;Malate_DH_AS;Malate_DH_type1;NAD(P)-bd_dom	ENSG00000146701	ENST00000461263;ENST00000315758;ENST00000443006;ENST00000461665;ENST00000490105;ENST00000432020;ENST00000492663;ENST00000424167	ENSP00000327070;ENSP00000416929;ENSP00000408649
RPS10P5;RPS10L	Putative 40S ribosomal protein S10-like	Q9NQ39	+	+	997220000	73570000			cell part;cytoplasmic part;intracellular non-membrane-bounded organelle;intracellular organelle;intracellular part;macromolecular complex;non-membrane-bounded organelle;organelle;ribonucleoprotein complex;ribosome	S10_plectin_N	ENSG00000101278	ENST00000492704
RPS10;RP11-375E1__A.4-005	40S ribosomal protein S10;Ribosomal protein S10;Ribosomal protein S10 variant	B2R4E3;P46783;Q14489;Q59GE4;Q5TZB9;Q5TZC0	+	+	997220000	73570000	biosynthetic process;catabolic process;cellular biosynthetic process;cellular catabolic process;cellular component disassembly;cellular component disassembly at cellular level;cellular component organization;cellular component organization at cellular level;cellular component organization or biogenesis;cellular component organization or biogenesis at cellular level;cellular macromolecular complex…		cell part;cytoplasmic part;cytosolic small ribosomal subunit;intracellular non-membrane-bounded organelle;intracellular organelle;intracellular organelle part;intracellular part;macromolecular complex;non-membrane-bounded organelle;nuclear part;nucleolus;organelle;organelle part;ribonucleoprotein complex;ribosome;small ribosomal subunit	S10_plectin_N	ENSG00000124614	ENST00000326199;ENST00000494077;ENST00000467531;ENST00000464218;ENST00000344700;ENST00000374053;ENST00000480942	ENSP00000347271;ENSP00000363169;ENSP00000363165
AHCY;SAHH	Adenosylhomocysteinase;S-adenosyl-L-homocysteine hydrolase;AHCY protein;cDNA FLJ52743, highly similar to Adenosylhomocysteinase (EC 3.3.1.1);cDNA, FLJ79079, highly similar to Adenosylhomocysteinase (EC 3.3.1.1)	A8K307;B3KUN3;P23526;Q1RMG2;Q96A36	+	+	995520000	8910300	amine metabolic process;carboxylic acid metabolic process;cellular amine metabolic process;cellular amino acid metabolic process;cellular ketone metabolic process;cellular metabolic process;cellular nitrogen compound metabolic process;cellular process;metabolic process;methylation;nitrogen compound metabolic process;one-carbon metabolic process;organic acid metabolic process;oxoacid metabolic pro…	adenosylhomocysteinase activity;catalytic activity;hydrolase activity;hydrolase activity, acting on ether bonds;trialkylsulfonium hydrolase activity	cell part;cytoplasmic membrane-bounded vesicle;cytoplasmic part;cytoplasmic vesicle;cytosol;intracellular membrane-bounded organelle;intracellular organelle;intracellular part;melanosome;membrane-bounded organelle;membrane-bounded vesicle;organelle;pigment granule;vesicle	Adenosylhomocysteinase;Ado_hCys_hydrolase_NAD-bd;S-Ado-L-homoCys_hydrolase_CS	ENSG00000101444	ENST00000217426;ENST00000480653;ENST00000468908;ENST00000473516	ENSP00000217426
LASP1;MLN50	cDNA FLJ76601, highly similar to Homo sapiens LIM and SH3 protein 1 (LASP1), mRNA;cDNA FLJ51834, highly similar to LIM and SH3 domain protein 1;cDNA FLJ52195, highly similar to LIM and SH3 domain protein 1;cDNA FLJ58065, highly similar to LIM and SH3 domain protein 1;Putative uncharacterized protein LASP1;LIM and SH3 domain protein 1;Metastatic lymph node gene 50 protein	A8K1D2;B4DGQ0;B4DIC4;B4DJI4;C9J9W2;C9JVR8;Q14847;Q96ED2;Q96IG0	+	+	990410000	75355000		binding;cation binding;ion binding;ion transmembrane transporter activity;metal ion binding;substrate-specific transmembrane transporter activity;substrate-specific transporter activity;transition metal ion binding;transmembrane transporter activity;transporter activity;zinc ion binding	adherens junction;anchoring junction;cell cortex part;cell junction;cell part;cell-substrate adherens junction;cell-substrate junction;cortical actin cytoskeleton;cortical cytoskeleton;cytoplasmic part;cytoskeletal part;cytoskeleton;focal adhesion;intracellular non-membrane-bounded organelle;intracellular organelle;intracellular organelle part;intracellular part;non-membrane-bounded organelle;org…	Nebulin;Nebulin_35r-motif;SH3_domain;Znf_LIM	ENSG00000002834	ENST00000318008;ENST00000435347;ENST00000429030;ENST00000443937;ENST00000433206;ENST00000419929	ENSP00000325240;ENSP00000392853;ENSP00000393348;ENSP00000414803;ENSP00000401048;ENSP00000391897
EIF4A3;DDX48;KIAA0111	Eukaryotic initiation factor 4A-III;Eukaryotic translation initiation factor 4A isoform 3;ATP-dependent RNA helicase eIF4A-3;ATP-dependent RNA helicase DDX48;DEAD box protein 48;Eukaryotic initiation factor 4A-like NUK-34;Nuclear matrix protein 265	P38919;Q15033;Q6IBQ2;Q96A18	+	+	976820000	487100000	biological regulation;catabolic process;cell surface receptor linked signaling pathway;cellular catabolic process;cellular macromolecule catabolic process;cellular macromolecule metabolic process;cellular metabolic process;cellular nitrogen compound metabolic process;cellular process;cellular response to chemical stimulus;cellular response to cytokine stimulus;cellular response to organic substan…	adenyl nucleotide binding;adenyl ribonucleotide binding;ATP binding;ATPase activity;ATPase activity, coupled;ATP-dependent helicase activity;ATP-dependent RNA helicase activity;binding;catalytic activity;helicase activity;hydrolase activity;hydrolase activity, acting on acid anhydrides;hydrolase activity, acting on acid anhydrides, in phosphorus-containing anhydrides;mRNA binding;nucleic acid bin…	catalytic step 2 spliceosome;cell part;cytoplasmic part;cytosol;exon-exon junction complex;intracellular organelle part;intracellular part;macromolecular complex;nuclear body;nuclear part;nuclear speck;nucleoplasm part;organelle part;protein complex;ribonucleoprotein complex;spliceosomal complex	DNA/RNA_helicase_DEAD/DEAH_N;Helicase_ATP-bd;Helicase_C;RNA_helicase_DEAD_Q_motif;RNA-helicase_DEAD-box_CS	ENSG00000141543	ENST00000269349	ENSP00000269349
PPIB;CYPB	Peptidyl-prolyl cis-trans isomerase B;Rotamase B;Cyclophilin B;S-cyclophilin;CYP-S1	P23284;A8K534;Q6IBH5;Q9BVK5	+	+	976020000	2252300000	cellular macromolecule metabolic process;cellular metabolic process;cellular process;cellular protein metabolic process;macromolecule metabolic process;metabolic process;primary metabolic process;protein folding;protein metabolic process	binding;catalytic activity;cis-trans isomerase activity;isomerase activity;peptide binding;peptidyl-prolyl cis-trans isomerase activity	cell part;cytoplasmic membrane-bounded vesicle;cytoplasmic part;cytoplasmic vesicle;endoplasmic reticulum lumen;endoplasmic reticulum part;intracellular membrane-bounded organelle;intracellular organelle;intracellular organelle lumen;intracellular organelle part;intracellular part;melanosome;membrane-bounded organelle;membrane-bounded vesicle;membrane-enclosed lumen;organelle;organelle lumen;orga…	Cyclophilin-like_PPIase_dom;Cyclophilin-type_PPIase;Cyclophilin-type_PPIase_CS	ENSG00000166794	ENST00000300026	ENSP00000300026
LDHC	L-lactate dehydrogenase C chain;LDH testis subunit;LDH-X;Cancer/testis antigen 32	P07864;Q6GSG8;Q7Z7J4	+	+	972250000	238540000	alcohol catabolic process;alcohol metabolic process;carbohydrate catabolic process;carbohydrate metabolic process;catabolic process;cellular carbohydrate catabolic process;cellular carbohydrate metabolic process;cellular metabolic process;cellular process;generation of precursor metabolites and energy;glucose catabolic process;glucose metabolic process;glycolysis;hexose catabolic process;hexose m…	binding;catalytic activity;lactate dehydrogenase activity;L-lactate dehydrogenase activity;nucleotide binding;oxidoreductase activity;oxidoreductase activity, acting on CH-OH group of donors;oxidoreductase activity, acting on the CH-OH group of donors, NAD or NADP as acceptor	cell part;cytoplasm;intracellular part	Lactate/malate_DH_C;Lactate/malate_DH_N;Lactate_DH/Glyco_Ohase_4_C;L-lactate/malate_DH;L-lactate_DH;L-lactate_DH_AS;NAD(P)-bd_dom	ENSG00000166796	ENST00000396215;ENST00000280704	ENSP00000379518;ENSP00000280704
LDHAL6A;LDHL2	L-lactate dehydrogenase A-like 6A;L-lactate dehydrogenase	Q6ZMR3;Q96L19	+	+	972250000	238540000	alcohol catabolic process;alcohol metabolic process;carbohydrate catabolic process;carbohydrate metabolic process;catabolic process;cellular carbohydrate catabolic process;cellular carbohydrate metabolic process;cellular metabolic process;cellular process;generation of precursor metabolites and energy;glucose catabolic process;glucose metabolic process;glycolysis;hexose catabolic process;hexose m…	binding;catalytic activity;lactate dehydrogenase activity;L-lactate dehydrogenase activity;nucleotide binding;oxidoreductase activity;oxidoreductase activity, acting on CH-OH group of donors;oxidoreductase activity, acting on the CH-OH group of donors, NAD or NADP as acceptor	cell part;cytoplasm;intracellular part	Lactate/malate_DH_C;Lactate/malate_DH_N;Lactate_DH/Glyco_Ohase_4_C;L-lactate/malate_DH;L-lactate_DH;L-lactate_DH_AS;NAD(P)-bd_dom	ENSG00000166800	ENST00000396213;ENST00000280706	ENSP00000379516;ENSP00000280706
LDHA;hCG_96677;PIG19	L-lactate dehydrogenase;cDNA FLJ52549, highly similar to L-lactate dehydrogenase A chain (EC 1.1.1.27);Putative uncharacterized protein LDHA;L-lactate dehydrogenase A chain;LDH muscle subunit;Renal carcinoma antigen NY-REN-59;Cell proliferation-inducing gene 19 protein	A8MXQ4;B4DJI1;B4DKQ2;B7Z5E3;C9J4M5;D3YTI4;P00338;Q53G53;Q6IBM7;Q6ZNV1;Q9UDE8;Q9UDE9	+	+	972250000	50268000	alcohol catabolic process;alcohol metabolic process;carbohydrate catabolic process;carbohydrate metabolic process;carboxylic acid metabolic process;catabolic process;cell communication;cellular carbohydrate catabolic process;cellular carbohydrate metabolic process;cellular ketone metabolic process;cellular metabolic process;cellular process;cellular response to external stimulus;cellular response…	binding;catalytic activity;lactate dehydrogenase activity;L-lactate dehydrogenase activity;nucleotide binding;oxidoreductase activity;oxidoreductase activity, acting on CH-OH group of donors;oxidoreductase activity, acting on the CH-OH group of donors, NAD or NADP as acceptor	cell part;cell projection;cytoplasm;cytoplasmic part;cytosol;flagellum;intracellular membrane-bounded organelle;intracellular organelle;intracellular part;membrane-bounded organelle;mitochondrion;organelle	Lactate/malate_DH_C;Lactate/malate_DH_N;Lactate_DH/Glyco_Ohase_4_C;L-lactate/malate_DH;L-lactate_DH;L-lactate_DH_AS;NAD(P)-bd_dom	ENSG00000134333	ENST00000422447;ENST00000430553;ENST00000469976;ENST00000396222;ENST00000494573;ENST00000445376;ENST00000379412;ENST00000227157;ENST00000478970;ENST00000495052;ENST00000486690;ENST00000460405	ENSP00000395337;ENSP00000406172;ENSP00000379524;ENSP00000404535;ENSP00000368722;ENSP00000227157
SFRS1;ASF;SF2;SF2P33;OK/SW-cl.3	cDNA FLJ77645, highly similar to Homo sapiens splicing factor, arginine/serine-rich 1 (splicing factor 2, alternate splicing factor) (SFRS1), mRNA;Splicing factor, arginine/serine-rich 1;pre-mRNA-splicing factor SF2, P33 subunit;Alternative-splicing factor 1	A8K1L8;B2R6Z7;Q07955;Q13809	+	+	968960000	385280000	biosynthetic process;cellular biosynthetic process;cellular component assembly;cellular component assembly at cellular level;cellular component organization;cellular component organization at cellular level;cellular component organization or biogenesis;cellular component organization or biogenesis at cellular level;cellular macromolecular complex assembly;cellular macromolecular complex subunit o…	binding;nucleic acid binding;nucleotide binding;RNA binding	catalytic step 2 spliceosome;cell part;cytoplasm;intracellular organelle part;intracellular part;macromolecular complex;nuclear body;nuclear part;nuclear speck;nucleoplasm part;organelle part;ribonucleoprotein complex;spliceosomal complex	Nucleotide-bd_a/b_plait;RRM_dom	ENSG00000136450	ENST00000258962;ENST00000423765	ENSP00000258962;ENSP00000401336
RPS5	40S ribosomal protein S5;40S ribosomal protein S5, N-terminally processed;Ribosomal protein S5 variant	B2R4T2;P46782;Q53G25;Q96BN0	+	+	964740000	78788000	biological regulation;biosynthetic process;catabolic process;cellular biosynthetic process;cellular catabolic process;cellular component disassembly;cellular component disassembly at cellular level;cellular component organization;cellular component organization at cellular level;cellular component organization or biogenesis;cellular component organization or biogenesis at cellular level;cellular …	binding;mRNA binding;nucleic acid binding;RNA binding;structural constituent of ribosome;structural molecule activity	cell part;cytosolic small ribosomal subunit;intracellular organelle part;intracellular part;macromolecular complex;organelle part;ribonucleoprotein complex;small ribosomal subunit	Ribosomal_S7;Ribosomal_S7_CS;Ribosomal_S7_dom;Ribosomal_S7_euk/arc	ENSG00000083845	ENST00000196551	ENSP00000196551
LGALS1;HL14	Galectin-1;Lectin galactoside-binding soluble 1;Beta-galactoside-binding lectin L-14-I;Lactose-binding lectin 1;S-Lac lectin 1;Galaptin;14 kDa lectin;HPL;HBL;Putative MAPK-activating protein PM12;14 kDa laminin-binding protein;HL14 protein	B2R5E8;P09382;Q15954;Q9UDK5	+	+	964110000	1484400000	apoptosis;biological regulation;carbohydrate homeostasis;cell death;cell differentiation;cellular chemical homeostasis;cellular developmental process;cellular glucose homeostasis;cellular homeostasis;cellular process;cellular response to carbohydrate stimulus;cellular response to chemical stimulus;cellular response to glucose stimulus;cellular response to hexose stimulus;cellular response to mono…	binding;carbohydrate binding;disaccharide binding;galactoside binding;lactose binding;molecular transducer activity;monosaccharide binding;signal transducer activity;sugar binding	cell part;cell surface;cytoplasm;extracellular matrix;extracellular region part;extracellular space;intracellular membrane-bounded organelle;intracellular organelle;intracellular part;membrane-bounded organelle;nucleus;organelle;proteinaceous extracellular matrix	ConA-like_lec_gl;ConA-like_subgrp;Galectin_1;Galectin_CRD	ENSG00000100097	ENST00000215909;ENST00000464120;ENST00000425542;ENST00000480207;ENST00000454173;ENST00000489315;ENST00000472321	ENSP00000215909;ENSP00000404414;ENSP00000388296
DDX5;G17P1;HELR;HLR1;DKFZp686J01190	cDNA FLJ59339, highly similar to Probable ATP-dependent RNA helicase DDX5 (EC 3.6.1.-);cDNA FLJ53366, highly similar to Probable ATP-dependent RNA helicase DDX5 (EC 3.6.1.-);cDNA FLJ59357, highly similar to Probable ATP-dependent RNA helicase DDX5 (EC 3.6.1.-);Probable ATP-dependent RNA helicase DDX5;DEAD box protein 5;RNA helicase p68;ATP-dependent RNA helicase DDX5;Putative uncharacterized prot…	B4DLW8;B4DN41;B4DNG2;B5BU21;B5BUE6;O75681;P17844;Q53Y61;Q7Z2V5	+	+	956470000	585140000	biological regulation;biosynthetic process;cell growth;cellular biosynthetic process;cellular macromolecule biosynthetic process;cellular macromolecule metabolic process;cellular metabolic process;cellular nitrogen compound metabolic process;cellular process;cellular response to stimulus;growth;induction of apoptosis;induction of apoptosis by intracellular signals;induction of programmed cell dea…	adenyl nucleotide binding;adenyl ribonucleotide binding;ATP binding;ATPase activity;ATPase activity, coupled;ATP-dependent helicase activity;binding;catalytic activity;helicase activity;hydrolase activity;hydrolase activity, acting on acid anhydrides;hydrolase activity, acting on acid anhydrides, in phosphorus-containing anhydrides;nucleic acid binding;nucleoside-triphosphatase activity;nucleotid…	catalytic step 2 spliceosome;cell part;intracellular membrane-bounded organelle;intracellular non-membrane-bounded organelle;intracellular organelle;intracellular organelle part;intracellular part;macromolecular complex;membrane-bounded organelle;non-membrane-bounded organelle;nuclear part;nucleolus;nucleus;organelle;organelle part;ribonucleoprotein complex;spliceosomal complex	DNA/RNA_helicase_DEAD/DEAH_N;Helicase_ATP-bd;Helicase_C;P68HR;RNA_helicase_DEAD_Q_motif;RNA-helicase_DEAD-box_CS	ENSG00000108654	ENST00000225792;ENST00000450599	ENSP00000225792;ENSP00000403085
EIF4A1;DDX2A;EIF4A;Ddx2a;Eif4a;Eif4a1	cDNA FLJ78614, highly similar to Homo sapiens eukaryotic translation initiation factor 4A, isoform 1 (EIF4A1), mRNA;cDNA FLJ78244, highly similar to Homo sapiens eukaryotic translation initiation factor 4A, isoform 1 (EIF4A1), mRNA;Eukaryotic initiation factor 4A-I;ATP-dependent RNA helicase eIF4A-1;cDNA FLJ58596, highly similar to Eukaryotic initiation factor 4A-I (EC 3.6.1.-);cDNA FLJ59127, hig…	A8K088;A8K7F6;B2R6L8;B4DNH2;B4E047;B4E102;P04765;P60842;Q5U018;Q61516;Q9NZR9	+	+	952310000	355630000	anatomical structure morphogenesis;biological regulation;catabolic process;cell surface receptor linked signaling pathway;cellular catabolic process;cellular macromolecule catabolic process;cellular macromolecule metabolic process;cellular metabolic process;cellular nitrogen compound metabolic process;cellular process;cellular response to chemical stimulus;cellular response to cytokine stimulus;c…	adenyl nucleotide binding;adenyl ribonucleotide binding;ATP binding;ATPase activity;ATPase activity, coupled;ATP-dependent helicase activity;binding;catalytic activity;helicase activity;hydrolase activity;hydrolase activity, acting on acid anhydrides;hydrolase activity, acting on acid anhydrides, in phosphorus-containing anhydrides;mRNA binding;nucleic acid binding;nucleoside-triphosphatase activ…	cell part;cytoplasmic part;cytosol;eukaryotic translation initiation factor 4F complex;intracellular part;macromolecular complex;protein complex	DNA/RNA_helicase_DEAD/DEAH_N;Helicase_ATP-bd;Helicase_C;RNA_helicase_DEAD_Q_motif;RNA-helicase_DEAD-box_CS	ENSG00000161960	ENST00000293831;ENST00000380512	ENSP00000293831;ENSP00000369881
HNRPA3;hCG_2005824;HNRNPA3;D10S102	Heterogeneous nuclear ribonucleoprotein A3, isoform CRA_a;cDNA FLJ52659, highly similar to Heterogeneous nuclear ribonucleoprotein A3;cDNA, FLJ79333, highly similar to Heterogeneous nuclear ribonucleoprotein A3;cDNA FLJ58832, highly similar to Heterogeneous nuclear ribonucleoprotein A3;Putative uncharacterized protein HNRNPA3;Heterogeneous nuclear ribonucleoprotein A3;FBRNP;HNRPA3 protein;BX1	B4DDB6;B4E3E6;C9J4H1;P51991;Q53RW7;Q65ZQ3;Q66K53;Q6URK5;Q8NFG3	+	+	946900000	869450000	cellular macromolecule metabolic process;cellular metabolic process;cellular nitrogen compound metabolic process;cellular process;macromolecule metabolic process;metabolic process;mRNA metabolic process;mRNA processing;nitrogen compound metabolic process;nuclear mRNA splicing, via spliceosome;nucleic acid metabolic process;nucleobase-containing compound metabolic process;primary metabolic process…	binding;nucleic acid binding;nucleotide binding;RNA binding	catalytic step 2 spliceosome;cell part;intracellular non-membrane-bounded organelle;intracellular organelle;intracellular organelle part;intracellular part;macromolecular complex;non-membrane-bounded organelle;nuclear part;nucleolus;nucleoplasm;organelle;organelle part;ribonucleoprotein complex;spliceosomal complex	HnRNPA1;Nucleotide-bd_a/b_plait;RRM_dom	ENSG00000170144	ENST00000392524;ENST00000443637;ENST00000411529;ENST00000416446;ENST00000420139;ENST00000429609;ENST00000435711;ENST00000449973;ENST00000412538;ENST00000432457;ENST00000483137	ENSP00000376309;ENSP00000415082;ENSP00000408487;ENSP00000416365;ENSP00000394215;ENSP00000402145;ENSP00000416340;ENSP00000411811;ENSP00000407644;ENSP00000400688
FLNA;FLN;FLN1;XX-FW83128A1.1-010;XX-FW83128A1.1-015;XX-FW83128A1.1-016;FLJ00119	Putative uncharacterized protein FLNA;Filamin A;cDNA FLJ57890, highly similar to Filamin-A;Filamin-A;Alpha-filamin;Filamin-1;Endothelial actin-binding protein;Actin-binding protein 280;Non-muscle filamin;Filamin A, alpha (Actin binding protein 280);FLNA protein;Similar to filamin C, gamma (Actin binding protein 280);FLJ00119 protein	A6NDY9;B2ZZ80;B4DTD5;P21333;Q5HY53;Q5HY54;Q5HY55;Q5HY89;Q5HY90;Q60FE5;Q60FE6;Q6NXF2;Q86TQ3;Q8NF52;Q8TES4;Q96C61	+	+	932720000	136030000	actin crosslink formation;actin cytoskeleton organization;actin cytoskeleton reorganization;actin filament organization;actin filament-based process;anatomical structure formation involved in morphogenesis;biological regulation;cAMP-mediated signaling;cell activation;cell cycle process;cell junction assembly;cell junction organization;cell projection assembly;cell projection organization;cell sur…	molecular transducer activity;signal transducer activity	actin cytoskeleton;cell cortex;cell part;chromosomal part;cytoplasm;cytoplasmic part;cytoskeleton;cytosol;extracellular region;Golgi apparatus part;intracellular membrane-bounded organelle;intracellular non-membrane-bounded organelle;intracellular organelle;intracellular organelle part;intracellular part;macromolecular complex;membrane;membrane-bounded organelle;Myb complex;non-membrane-bounded o…	Actinin_actin-bd_CS;CH-domain;Filamin;Filamin/ABP280_repeat-like;Ig_E-set;Ig-like_fold	ENSG00000196924	ENST00000420627;ENST00000360319;ENST00000369863;ENST00000369852;ENST00000369854;ENST00000369856;ENST00000498411;ENST00000422373;ENST00000428077;ENST00000369850;ENST00000490936;ENST00000344736;ENST00000498491;ENST00000462590;ENST00000444578;ENST00000474358;ENST00000466325;ENST00000415241;ENST00000438732;ENST00000474072;ENST00000466319;ENST00000465144	ENSP00000408921;ENSP00000353467;ENSP00000358879;ENSP00000358868;ENSP00000358870;ENSP00000358872;ENSP00000416926;ENSP00000387421;ENSP00000358866;ENSP00000358863;ENSP00000397824;ENSP00000405458;ENSP00000398215
RPS21;hCG_41768;RP5-908M14.8-003;RP5-908M14.8-002	40S ribosomal protein S21;8.2 kDa differentiation factor;RPS21 protein;Ribosomal protein S21;Ribosomal protein S21, isoform CRA_d;Ribosomal protein S21, isoform CRA_e;Ribosomal protein S21, isoform CRA_c	P35265;P63220;Q13666;Q6FGH5;Q8WVC2;Q9BYK1;Q9BYK2	+	+	923880000	30649000	biosynthetic process;catabolic process;cell differentiation;cellular biosynthetic process;cellular catabolic process;cellular component disassembly;cellular component disassembly at cellular level;cellular component organization;cellular component organization at cellular level;cellular component organization or biogenesis;cellular component organization or biogenesis at cellular level;cellular d…	structural constituent of ribosome;structural molecule activity	cell part;cytoplasm;cytoplasmic part;cytosolic small ribosomal subunit;intracellular non-membrane-bounded organelle;intracellular organelle;intracellular organelle part;intracellular part;macromolecular complex;non-membrane-bounded organelle;organelle;organelle part;ribonucleoprotein complex;ribosome;small ribosomal subunit	Ribosomal_S21e;Ribosomal_S21e_CS	ENSG00000171858	ENST00000317311;ENST00000370592;ENST00000492356;ENST00000343986;ENST00000450116;ENST00000422923;ENST00000370562;ENST00000337102	ENSP00000324438;ENSP00000359624;ENSP00000345957;ENSP00000388332;ENSP00000389805;ENSP00000359593;ENSP00000337019
SFPQ;PSF	Splicing factor, proline- and glutamine-rich;Polypyrimidine tract-binding protein-associated-splicing factor;DNA-binding p52/p100 complex, 100 kDa subunit;100 kDa DNA-pairing protein;SFPQ protein;Splicing factor proline/glutamine-rich (Polypyrimidine tract binding protein associated)	P23246;P30808;Q5SZ71;Q6PIX2;Q86VG2;Q9BSV4	+	+	904340000	721950000	alternative nuclear mRNA splicing, via spliceosome;biological regulation;biosynthetic process;cellular biosynthetic process;cellular macromolecule biosynthetic process;cellular macromolecule metabolic process;cellular metabolic process;cellular nitrogen compound metabolic process;cellular process;cellular response to stimulus;cellular response to stress;DNA metabolic process;DNA recombination;DNA…	binding;DNA binding;nucleic acid binding;nucleotide binding;RNA binding	cell part;cytoplasm;intracellular organelle part;intracellular part;nuclear body;nuclear matrix;nuclear part;nucleoplasm part;organelle part;paraspeckles	NOPS;Nucleotide-bd_a/b_plait;RRM_dom	ENSG00000116560	ENST00000471991;ENST00000468598;ENST00000460428;ENST00000470472;ENST00000466745;ENST00000466213;ENST00000490668;ENST00000485365;ENST00000485454;ENST00000357214	ENSP00000425071;ENSP00000424440;ENSP00000349748
TUT1;RBM21;EEF1G;EF1G;PRO1608;hCG_2039458;FLJ00132	U6 snRNA-specific terminal uridylyltransferase 1;RNA-binding motif protein 21;cDNA FLJ77867;cDNA FLJ59973, highly similar to Elongation factor 1-gamma;cDNA FLJ56389, highly similar to Elongation factor 1-gamma;cDNA FLJ59991, highly similar to Elongation factor 1-gamma;Putative uncharacterized protein EEF1G;Elongation factor 1-gamma;eEF-1B gamma;Eukaryotic translation elongation factor 1 gamma;EEF…	A1A527;A8K995;B4DSR4;B4DTG2;B4DUK7;C9JBX0;P26641;Q2F838;Q2F840;Q2NL65;Q53YD7;Q6PJ62;Q6PK31;Q7L583;Q8TER1;Q96CU2;Q9H6E5;Q9H6H7;Q9P196	+	+	900250000	343680000	cellular macromolecule metabolic process;cellular metabolic process;cellular nitrogen compound metabolic process;cellular process;macromolecule metabolic process;metabolic process;mRNA 3'-end processing;mRNA cleavage;mRNA metabolic process;mRNA polyadenylation;mRNA processing;multi-organism process;ncRNA metabolic process;ncRNA processing;nitrogen compound metabolic process;nucleic acid metabolic…	adenyl nucleotide binding;adenyl ribonucleotide binding;adenylyltransferase activity;ATP binding;binding;catalytic activity;cation binding;ion binding;metal ion binding;mRNA 3'-UTR binding;mRNA binding;nucleic acid binding;nucleotide binding;nucleotidyltransferase activity;polynucleotide adenylyltransferase activity;purine nucleotide binding;purine ribonucleoside triphosphate binding;purine ribon…	cell part;cytoplasmic part;cytosol;eukaryotic translation elongation factor 1 complex;intracellular;intracellular non-membrane-bounded organelle;intracellular organelle;intracellular organelle part;intracellular part;macromolecular complex;non-membrane-bounded organelle;nuclear body;nuclear part;nuclear speck;nucleolus;nucleoplasm part;organelle;organelle part;protein complex	Glutathione_S_Trfase/Cl_chnl_C;Glutathione_S-Trfase_N;Glutathione-S-Trfase_C-like;GST_C;Nucleotide-bd_a/b_plait;PAP_assoc;RRM_dom;Thioredoxin-like_fold;Transl_elong_EF1_G_con;Znf_C2H2-like	ENSG00000149016	ENST00000378019;ENST00000329251;ENST00000424909;ENST00000422402;ENST00000496634;ENST00000308436;ENST00000476907;ENST00000278279;ENST00000463241;ENST00000469480;ENST00000494385;ENST00000478537	ENSP00000367258;ENSP00000331901;ENSP00000403989;ENSP00000413374;ENSP00000308000;ENSP00000419607;ENSP00000278279;ENSP00000417839;ENSP00000420739;ENSP00000419792
	cDNA FLJ59433, highly similar to Elongation factor 1-gamma	B4DUP0	+	+	900250000	343680000		binding;nucleic acid binding;RNA binding;translation elongation factor activity;translation factor activity, nucleic acid binding	cell part;cytoplasmic part;eukaryotic translation elongation factor 1 complex;intracellular part;macromolecular complex;protein complex	Glutathione-S-Trfase_C-like;GST_C;Transl_elong_EF1_G_con	ENSG00000232856	ENST00000448615	ENSP00000403936
TXN;RP11-427L11.1-002;hCG_28763;TXN delta 3;TRDX;TRX;TRX1	Thioredoxin;Thioredoxin, isoform CRA_b;Thioredoxin delta 3;ATL-derived factor;Surface-associated sulphydryl protein	B1ALW1;O60744;P10599;Q53X69;Q96KI3;Q9UDG5	+	+	897840000	476730000	biological regulation;biosynthetic process;cell communication;cell proliferation;cell redox homeostasis;cell-cell signaling;cellular biosynthetic process;cellular component movement;cellular homeostasis;cellular macromolecule biosynthetic process;cellular macromolecule metabolic process;cellular metabolic process;cellular nitrogen compound metabolic process;cellular process;cellular response to s…	catalytic activity;disulfide oxidoreductase activity;electron carrier activity;oxidoreductase activity;oxidoreductase activity, acting on a sulfur group of donors;peptide disulfide oxidoreductase activity;protein disulfide oxidoreductase activity	cell part;cytoplasmic part;cytosol;extracellular region;intracellular membrane-bounded organelle;intracellular organelle;intracellular organelle part;intracellular part;membrane-bounded organelle;mitochondrion;nuclear part;nucleoplasm;organelle;organelle part	Thioredoxin;Thioredoxin_CS;Thioredoxin_domain;Thioredoxin-like_fold	ENSG00000136810	ENST00000374517;ENST00000374515;ENST00000487892	ENSP00000363641;ENSP00000363639
RPS28;hCG_23961;hCG_26477;Rps28	HCG26477;Ribosomal protein S28, isoform CRA_a;cDNA, FLJ92192, Homo sapiens ribosomal protein S28 (RPS28), mRNA;40S ribosomal protein S28;cDNA FLJ59668;cDNA FLJ59775	B2R4R9;P25112;P62857;B4DEI1;B4DWQ7	+	+	895710000	293780000	biosynthetic process;catabolic process;cellular biosynthetic process;cellular catabolic process;cellular component biogenesis;cellular component biogenesis at cellular level;cellular component disassembly;cellular component disassembly at cellular level;cellular component organization;cellular component organization at cellular level;cellular component organization or biogenesis;cellular componen…	structural constituent of ribosome;structural molecule activity	cell part;cytoplasmic part;cytosolic small ribosomal subunit;intracellular non-membrane-bounded organelle;intracellular organelle;intracellular organelle part;intracellular part;macromolecular complex;non-membrane-bounded organelle;organelle;organelle part;ribonucleoprotein complex;ribosome;small ribosomal subunit	NA-bd_OB-fold;NA-bd_OB-fold-like;Ribosomal_S28e	ENSG00000227097;ENSG00000233927	ENST00000473748;ENST00000417088;ENST00000445365;ENST00000449223	ENSP00000397872;ENSP00000387873;ENSP00000415944
PGK1;hCG_20034;PGKA;MIG10;OK/SW-cl.110	Phosphoglycerate kinase;Phosphoglycerate kinase 1;Primer recognition protein 2;Cell migration-inducing gene 10 protein	A8K4W6;B4DHB3;B4DHM5;B4DWQ3;B4E1H9;B7Z7A9;P00558;Q5J7W1;Q6IBT6;Q8NI87	+	+	880870000	45713000	alcohol biosynthetic process;alcohol catabolic process;alcohol metabolic process;biosynthetic process;carbohydrate biosynthetic process;carbohydrate catabolic process;carbohydrate metabolic process;catabolic process;cellular biosynthetic process;cellular carbohydrate biosynthetic process;cellular carbohydrate catabolic process;cellular carbohydrate metabolic process;cellular metabolic process;cel…	adenyl nucleotide binding;adenyl ribonucleotide binding;ATP binding;binding;catalytic activity;kinase activity;nucleotide binding;phosphoglycerate kinase activity;phosphotransferase activity, carboxyl group as acceptor;purine nucleotide binding;purine ribonucleoside triphosphate binding;purine ribonucleotide binding;ribonucleotide binding;transferase activity;transferase activity, transferring ph…	cell part;cytoplasmic part;cytosol;intracellular part	Phosphoglycerate_kinase;Phosphoglycerate_kinase_C;Phosphoglycerate_kinase_CS;Phosphoglycerate_kinase_N	ENSG00000102144	ENST00000477335;ENST00000491291;ENST00000373316;ENST00000442431;ENST00000444876;ENST00000450919;ENST00000474281;ENST00000476531	ENSP00000362413;ENSP00000405452;ENSP00000395896;ENSP00000390406
PGK2;PGKB	Phosphoglycerate kinase 2;Phosphoglycerate kinase, testis specific	P07205;B2R6Y8;Q9H107	+	+	880870000	45713000	alcohol catabolic process;alcohol metabolic process;carbohydrate catabolic process;carbohydrate metabolic process;catabolic process;cellular carbohydrate catabolic process;cellular carbohydrate metabolic process;cellular metabolic process;cellular process;generation of precursor metabolites and energy;glucose catabolic process;glucose metabolic process;glycolysis;hexose catabolic process;hexose m…	adenyl nucleotide binding;adenyl ribonucleotide binding;ATP binding;binding;catalytic activity;kinase activity;nucleotide binding;phosphoglycerate kinase activity;phosphotransferase activity, carboxyl group as acceptor;purine nucleotide binding;purine ribonucleoside triphosphate binding;purine ribonucleotide binding;ribonucleotide binding;transferase activity;transferase activity, transferring ph…	cell part;cytoplasmic part;cytosol;intracellular part	Phosphoglycerate_kinase;Phosphoglycerate_kinase_C;Phosphoglycerate_kinase_CS;Phosphoglycerate_kinase_N	ENSG00000170950	ENST00000304801	ENSP00000305995
RPS23;hCG_38189;Rps23	Ribosomal protein S23, isoform CRA_a;cDNA FLJ77921, highly similar to Homo sapiens ribosomal protein S23 (RPS23), mRNA;cDNA, FLJ92033, Homo sapiens ribosomal protein S23 (RPS23), mRNA;40S ribosomal protein S23	A8K517;P39028;P62266;Q6IB08	+	+	866150000	76724000	biosynthetic process;catabolic process;cellular biosynthetic process;cellular catabolic process;cellular component disassembly;cellular component disassembly at cellular level;cellular component organization;cellular component organization at cellular level;cellular component organization or biogenesis;cellular component organization or biogenesis at cellular level;cellular macromolecular complex…	structural constituent of ribosome;structural molecule activity	cell part;cytosolic small ribosomal subunit;intracellular organelle part;intracellular part;macromolecular complex;organelle part;ribonucleoprotein complex;small ribosomal subunit	NA-bd_OB-fold;NA-bd_OB-fold-like;Ribosomal_S12/S23;Ribosomal_S23_euk/arc	ENSG00000186468	ENST00000296674;ENST00000510210;ENST00000512493;ENST00000510019;ENST00000507980;ENST00000512346;ENST00000504293;ENST00000503605;ENST00000511844	ENSP00000296674;ENSP00000427043;ENSP00000425865;ENSP00000425833;ENSP00000422071;ENSP00000421167;ENSP00000420900
YBX2;CSDA3;MSY2	cDNA, FLJ95978, highly similar to Homo sapiens Y box binding protein 2 (YBX2), mRNA;Germ cell specific Y-box binding protein variant;Y-box-binding protein 2;Germ cell-specific Y-box-binding protein;Contrin;MSY2 homolog;DNA-binding protein C	B2RCC2;Q59HE1;Q8N4P0;Q9Y2T7	+	+	859980000	1237200000	anatomical structure development;biological regulation;biosynthetic process;cell development;cellular biosynthetic process;cellular developmental process;cellular macromolecule biosynthetic process;cellular macromolecule metabolic process;cellular metabolic process;cellular nitrogen compound metabolic process;cellular process;cellular process involved in reproduction;developmental process;develop…	binding;chromatin binding;DNA binding;lipid binding;mRNA 3'-UTR binding;mRNA binding;nucleic acid binding;ribonucleoprotein binding;RNA binding;translation regulator activity	cell part;cytoplasm;intracellular membrane-bounded organelle;intracellular organelle;intracellular part;macromolecular complex;membrane-bounded organelle;nucleus;organelle;polysome;ribonucleoprotein complex	Cold_shock_prot;Cold-shock_CS;CSP_DNA-bd;NA-bd_OB-fold;NA-bd_OB-fold-like	ENSG00000006047	ENST00000007699	ENSP00000007699
YBX1;NSEP1;YB1	YBX1 protein;Putative uncharacterized protein YBX1;Nuclease-sensitive element-binding protein 1;Y-box-binding protein 1;Y-box transcription factor;CCAAT-binding transcription factor I subunit A;Enhancer factor I subunit A;DNA-binding protein B;RcNSEP1;Nuclease sensitive element binding protein-1	A0JLU4;C9J5V9;P16990;P16991;P67809;Q05D43;Q14972;Q15325;Q2VIK8;Q5FVF0;Q6PKI6;Q7KZ24	+	+	859980000	1237200000	biological regulation;biosynthetic process;cellular biosynthetic process;cellular macromolecule biosynthetic process;cellular macromolecule metabolic process;cellular metabolic process;cellular nitrogen compound metabolic process;cellular process;chordate embryonic development;CRD-mediated mRNA stabilization;developmental process;embryo development;embryo development ending in birth or egg hatchi…	binding;DNA binding;double-stranded DNA binding;nucleic acid binding;nucleic acid binding transcription factor activity;RNA binding;sequence-specific DNA binding transcription factor activity;single-stranded DNA binding;structure-specific DNA binding	cell part;CRD-mediated mRNA stability complex;cytoplasm;cytoplasmic part;extracellular region;histone pre-mRNA 3'end processing complex;intracellular membrane-bounded organelle;intracellular non-membrane-bounded organelle;intracellular organelle;intracellular organelle part;intracellular part;macromolecular complex;membrane-bounded organelle;non-membrane-bounded organelle;nuclear part;nucleoplasm…	Cold_shock_prot;Cold-shock_CS;CSP_DNA-bd;NA-bd_OB-fold;NA-bd_OB-fold-like	ENSG00000065978	ENST00000321358;ENST00000332220;ENST00000318612;ENST00000436427;ENST00000467957	ENSP00000361626;ENSP00000405937;ENSP00000361621;ENSP00000389639
CCT3;CCTG;TRIC5;RP11-443G18.6-013;RP11-443G18.6-014;RP11-443G18.6-008;RP11-443G18.6-011;RP11-443G18.6-002	Putative uncharacterized protein CCT3;cDNA FLJ57904, highly similar to T-complex protein 1 subunit gamma;cDNA FLJ44436 fis, clone UTERU2019706, highly similar to T-complex protein 1 subunit gamma;cDNA FLJ57603, highly similar to T-complex protein 1 subunit gamma;cDNA, FLJ78822, highly similar to T-complex protein 1 subunit gamma;cDNA, FLJ79286, highly similar to T-complex protein 1 subunit gamma;…	A6NE14;B3KX11;B4DUR8;P49368;Q2TU64;Q59H77;Q5SZW8;Q5SZX6;Q5SZX8;Q5SZX9;Q5SZY0;Q5SZY1;Q9BR64	+	+	842460000	128250000	cellular macromolecule metabolic process;cellular metabolic process;cellular process;cellular protein metabolic process;'de novo' posttranslational protein folding;'de novo' protein folding;macromolecule metabolic process;metabolic process;primary metabolic process;protein folding;protein metabolic process	adenyl nucleotide binding;adenyl ribonucleotide binding;ATP binding;binding;nucleotide binding;purine nucleotide binding;purine ribonucleoside triphosphate binding;purine ribonucleotide binding;ribonucleotide binding	cell part;chaperonin-containing T-complex;cytoplasm;cytoplasmic part;cytoskeletal part;cytosol;cytosolic part;intracellular organelle part;intracellular part;macromolecular complex;membrane;microtubule;organelle part;plasma membrane;protein complex	Chap_CCT_gamma;Chaperone_TCP-1;Chaperonin_TCP-1_CS;Cpn60/TCP-1	ENSG00000163468	ENST00000295688;ENST00000368259;ENST00000443745;ENST00000368261;ENST00000465714;ENST00000368262;ENST00000368258;ENST00000480049;ENST00000472765;ENST00000413555;ENST00000496684;ENST00000463132;ENST00000446905;ENST00000490221;ENST00000478640;ENST00000415548;ENST00000368256;ENST00000489870	ENSP00000295688;ENSP00000357242;ENSP00000412428;ENSP00000357244;ENSP00000357245;ENSP00000357241;ENSP00000413308;ENSP00000388799;ENSP00000413431;ENSP00000357239
PAICS;ADE2;AIRC;PAIS;DKFZp781N1372	Phosphoribosylaminoimidazole-succinocarboxamide synthase;Multifunctional protein ADE2;SAICAR synthetase;Phosphoribosylaminoimidazole carboxylase;AIR carboxylase;Putative uncharacterized protein DKFZp781N1372	B4DGX3;P22234;Q68CQ5	+	+	839780000	20606000	biosynthetic process;cellular aromatic compound metabolic process;cellular biosynthetic process;cellular metabolic process;cellular nitrogen compound biosynthetic process;cellular nitrogen compound metabolic process;cellular process;'de novo' IMP biosynthetic process;heterocycle biosynthetic process;heterocycle metabolic process;IMP biosynthetic process;IMP metabolic process;metabolic process;nit…	5-(carboxyamino)imidazole ribonucleotide mutase activity;acid-amino acid ligase activity;adenyl nucleotide binding;adenyl ribonucleotide binding;ATP binding;binding;carbon-carbon lyase activity;carboxy-lyase activity;catalytic activity;intramolecular transferase activity;isomerase activity;ligase activity;ligase activity, forming carbon-nitrogen bonds;lyase activity;nucleotide binding;phosphoribo…	cell part;cytoplasmic part;cytosol;intracellular part	ATP_grasp_subdomain_2;N5-CAIR_Mutase_PurE_dom;SAICAR_synth;SAICAR_synthetase_CS	ENSG00000128050	ENST00000514888;ENST00000264221;ENST00000505164;ENST00000504188;ENST00000399688;ENST00000510584;ENST00000512576;ENST00000508554	ENSP00000424907;ENSP00000264221;ENSP00000424053;ENSP00000382595;ENSP00000421096
XRCC6;CTA-216E10.7-004;CTA-216E10.7-002;hCG_2013151;CTA-216E10.7-005;G22P1	X-ray repair complementing defective repair in Chinese hamster cells 6 (Ku autoantigen, 70kDa);X-ray repair complementing defective repair in Chinese hamster cells 6 (Ku autoantigen, 70kDa), isoform CRA_b;cDNA FLJ31224 fis, clone KIDNE2004305, highly similar to ATP-dependent DNA helicase 2 subunit 1 (EC 3.6.1.-);cDNA, FLJ96699, highly similar to Homo sapiens thyroid autoantigen 70kDa (Ku antigen)…	B1AHC7;B1AHC8;B1AHC9;B2RDN9;B4DE32;B4E356;P12956;Q6FG89;Q6IC76;Q9UCQ2;Q9UCQ3	+	+	818050000	231260000	anatomical structure homeostasis;biological regulation;biosynthetic process;cellular biosynthetic process;cellular component organization;cellular component organization at cellular level;cellular component organization or biogenesis;cellular component organization or biogenesis at cellular level;cellular macromolecule biosynthetic process;cellular macromolecule metabolic process;cellular metabol…	5'-deoxyribose-5-phosphate lyase activity;adenyl nucleotide binding;adenyl ribonucleotide binding;ATP binding;ATPase activity;ATPase activity, coupled;ATP-dependent DNA helicase activity;ATP-dependent helicase activity;binding;carbon-oxygen lyase activity;catalytic activity;DNA binding;DNA helicase activity;DNA-dependent ATPase activity;double-stranded DNA binding;helicase activity;hydrolase acti…	cell fraction;cell part;chromosomal part;cytoplasm;DNA-dependent protein kinase-DNA ligase 4 complex;insoluble fraction;intracellular organelle part;intracellular part;Ku70:Ku80 complex;macromolecular complex;membrane fraction;nonhomologous end joining complex;nuclear chromosome part;nuclear part;nuclear telomere cap complex;nucleoplasm part;organelle part;protein complex;protein-DNA complex;telo…	DNA_helicase_ATP-dep_Ku;DNA_helicase_ATP-dep_Ku70;Ku_C;Ku_N;SAP_DNA-bd;SPOC-like;VWF_A	ENSG00000196419	ENST00000360079;ENST00000464116;ENST00000402580;ENST00000433991;ENST00000428575;ENST00000359308;ENST00000405878;ENST00000402409;ENST00000405506;ENST00000478914	ENSP00000353192;ENSP00000384941;ENSP00000413058;ENSP00000403679;ENSP00000352257;ENSP00000384257;ENSP00000384104;ENSP00000384082
SUB1;PC4;RPO2TC1;hCG_1781938	cDNA FLJ51816, highly similar to Activated RNA polymerase II transcriptional coactivator p15;Activated RNA polymerase II transcriptional coactivator p15;SUB1 homolog;Positive cofactor 4;p14;Activated RNA polymerase II transcription cofactor 4 variant;Activated RNA polymerase II transcription cofactor 4;PC4 protein;SUB1 homolog (S. cerevisiae);SUB1 homolog (S. cerevisiae), isoform CRA_a;cDNA, FLJ9…	B7Z1Z0;P53999;Q59G24;Q6E433;Q6IBA2;Q96L29	+	+	810840000	193050000	biological regulation;biosynthetic process;cellular biosynthetic process;cellular macromolecule biosynthetic process;cellular macromolecule metabolic process;cellular metabolic process;cellular nitrogen compound metabolic process;cellular process;macromolecule biosynthetic process;macromolecule metabolic process;metabolic process;nitrogen compound metabolic process;nucleic acid metabolic process;…	binding;DNA binding;nucleic acid binding;protein binding transcription factor activity;single-stranded DNA binding;structure-specific DNA binding;transcription coactivator activity;transcription cofactor activity;transcription factor binding transcription factor activity	cell part;intracellular non-membrane-bounded organelle;intracellular organelle;intracellular organelle part;intracellular part;macromolecular complex;non-membrane-bounded organelle;nuclear part;nucleolus;nucleoplasm part;organelle;organelle part;protein complex;transcription factor complex	PC4;ssDNA-bd_transcriptional_reg	ENSG00000113387	ENST00000506237;ENST00000512913;ENST00000513013;ENST00000265073;ENST00000511615;ENST00000515355;ENST00000502897;ENST00000510442;ENST00000504789;ENST00000511988;ENST00000504016;ENST00000511175;ENST00000502453	ENSP00000422078;ENSP00000422806;ENSP00000265073;ENSP00000423356;ENSP00000426850;ENSP00000427100;ENSP00000423893
TKT;DKFZp686J13123	Transketolase;cDNA FLJ32530 fis, clone SMINT2000185, highly similar to TRANSKETOLASE (EC 2.2.1.1);cDNA FLJ36348 fis, clone THYMU2007025, highly similar to TRANSKETOLASE (EC 2.2.1.1);cDNA FLJ54957, highly similar to Transketolase (EC 2.2.1.1);cDNA FLJ53217, highly similar to Transketolase (EC 2.2.1.1);cDNA FLJ56274, highly similar to Transketolase (EC 2.2.1.1);Transketolase variant;Putative unchar…	A8K089;B3KPZ8;B3KSI4;B4DE31;B4DVU1;B4E022;P29401;Q53EM5;Q6MZE3;Q8TBA3;Q96HH3	+	+	807330000	16456000	alcohol biosynthetic process;alcohol metabolic process;aldehyde biosynthetic process;biological regulation;biosynthetic process;carbohydrate biosynthetic process;carbohydrate metabolic process;cellular aldehyde metabolic process;cellular biosynthetic process;cellular carbohydrate biosynthetic process;cellular carbohydrate metabolic process;cellular metabolic process;cellular process;D-ribose bios…	binding;carbohydrate binding;catalytic activity;cation binding;coenzyme binding;cofactor binding;ion binding;magnesium ion binding;metal ion binding;monosaccharide binding;sugar binding;thiamine pyrophosphate binding;transferase activity;transferase activity, transferring aldehyde or ketonic groups;transketolase activity;vitamin binding	cell fraction;cell part;cytoplasmic part;cytosol;endoplasmic reticulum membrane;endoplasmic reticulum part;insoluble fraction;intracellular membrane-bounded organelle;intracellular organelle;intracellular organelle part;intracellular part;membrane;membrane fraction;membrane part;membrane-bounded organelle;microbody;microsome;nucleus;organelle;organelle membrane;organelle part;peroxisome;soluble f…	Transketo_C/Pyr-ferredox_oxred;Transketolase_BS;Transketolase_C;Transketolase_N;Transketolase-like_C;Transketolase-like_Pyr-bd	ENSG00000163931	ENST00000462138;ENST00000423525;ENST00000424680;ENST00000460343;ENST00000450814;ENST00000423516;ENST00000461139;ENST00000296289;ENST00000414014;ENST00000469678;ENST00000460243;ENST00000472528;ENST00000494523;ENST00000466765;ENST00000487660;ENST00000483706	ENSP00000417773;ENSP00000405455;ENSP00000387922;ENSP00000413503;ENSP00000391481;ENSP00000296289;ENSP00000404174;ENSP00000418340;ENSP00000417312
RPL23;Rpl23	Putative uncharacterized protein RPL23;60S ribosomal protein L17;60S ribosomal protein L23;Similar to ribosomal protein L23	B9ZVP7;C9JD32;P23131;P24048;P62829;Q29246;Q3SWV7;Q6P5S1;Q9BTQ7	+	+	800210000	2397800000	biosynthetic process;catabolic process;cellular biosynthetic process;cellular catabolic process;cellular component disassembly;cellular component disassembly at cellular level;cellular component organization;cellular component organization at cellular level;cellular component organization or biogenesis;cellular component organization or biogenesis at cellular level;cellular macromolecular complex…	structural constituent of ribosome;structural molecule activity	cell part;cytoplasm;cytoplasmic part;cytosolic large ribosomal subunit;cytosolic part;cytosolic ribosome;intracellular non-membrane-bounded organelle;intracellular organelle;intracellular organelle part;intracellular part;large ribosomal subunit;macromolecular complex;non-membrane-bounded organelle;nuclear part;nucleolus;organelle;organelle part;ribonucleoprotein complex;ribosome	Ribosomal_L14_CS;Ribosomal_L14_dom;Ribosomal_L14b/L23e	ENSG00000125691	ENST00000479035;ENST00000394333;ENST00000394332;ENST00000245857;ENST00000470646;ENST00000378096	ENSP00000420311;ENSP00000377866;ENSP00000377865;ENSP00000367336
CBX3;CCDC32;hCG_1745364;hCG_1999239;tcag7.173	Chromobox homolog 3 (HP1 gamma homolog, Drosophila);Chromobox homolog 3 (HP1 gamma homolog, Drosophila), isoform CRA_a;Coiled-coil domain containing 32, isoform CRA_c;Chromobox homolog 3 (HP1 gamma homolog, Drosophila), isoform CRA_b;Putative uncharacterized protein CBX3;Chromobox protein homolog 3;Heterochromatin protein 1 homolog gamma;Modifier 2 protein;HECH	A4D177;B8ZZ43;C9JMM0;Q13185;Q96CD7;Q99409;Q9BVS3;Q9P0Z6	+	+	793120000	2049700000	biological regulation;biosynthetic process;cellular biosynthetic process;cellular component organization;cellular component organization at cellular level;cellular component organization or biogenesis;cellular component organization or biogenesis at cellular level;cellular macromolecule biosynthetic process;cellular macromolecule metabolic process;cellular metabolic process;cellular nitrogen comp…		cell part;centromeric heterochromatin;chromatin;chromosomal part;chromosome, centromeric region;condensed chromosome, centromeric region;cytoskeletal part;euchromatin;heterochromatin;intracellular membrane-bounded organelle;intracellular non-membrane-bounded organelle;intracellular organelle;intracellular organelle part;intracellular part;membrane;membrane-bounded organelle;non-membrane-bounded o…	Chromo_dom_subgr;Chromo_domain;Chromo_domain/shadow;Chromo_shadow;Chromo_shadow_sbgrp;Chromodomain_CS;Chromodomain-like	ENSG00000122565	ENST00000337620;ENST00000396386;ENST00000456948;ENST00000409747;ENST00000497498;ENST00000481300;ENST00000462165;ENST00000481057	ENSP00000336687;ENSP00000379670;ENSP00000408672;ENSP00000387348
ILF3;DRBF;MPHOSPH4;NF90	cDNA FLJ77456, highly similar to Homo sapiens interleukin enhancer binding factor 3, 90kDa (ILF3), transcript variant 2, mRNA;Interleukin enhancer-binding factor 3;Nuclear factor of activated T-cells 90 kDa;Double-stranded RNA-binding protein 76;Translational control protein 80;Nuclear factor associated with dsRNA;M-phase phosphoprotein 4;cDNA FLJ58050, highly similar to Interleukin enhancer-bind…	A8K590;A8K6F2;B4DDF3;C9JFV5;O43409;Q12906;Q6P1X1;Q86XY7;Q99544;Q99545;Q9BZH4;Q9BZH5;Q9NQ95;Q9NQ96;Q9NQ97;Q9NQ98;Q9NQ99;Q9NQA0;Q9NQA1;Q9NQA2;Q9NRN2;Q9NRN3;Q9NRN4;Q9UMZ9;Q9UN00;Q9UN84;Q9UNA2	+	+	789400000	581090000	biological regulation;biosynthetic process;cell cycle phase;cell cycle process;cellular biosynthetic process;cellular macromolecule biosynthetic process;cellular macromolecule metabolic process;cellular metabolic process;cellular nitrogen compound metabolic process;cellular process;M phase;macromolecule biosynthetic process;macromolecule metabolic process;metabolic process;negative regulation of …	binding;DNA binding;double-stranded RNA binding;nucleic acid binding;RNA binding	cell part;cytoplasmic part;intracellular;intracellular membrane-bounded organelle;intracellular non-membrane-bounded organelle;intracellular organelle;intracellular organelle part;intracellular part;macromolecular complex;membrane-bounded organelle;mitochondrion;non-membrane-bounded organelle;nuclear part;nucleolus;nucleus;organelle;organelle part;ribonucleoprotein complex	Ds-RNA-bd;dsRNA-bd-like;DZF	ENSG00000129351	ENST00000336059;ENST00000449870;ENST00000318511;ENST00000420083;ENST00000407004;ENST00000250241	ENSP00000337305;ENSP00000404121;ENSP00000315205;ENSP00000405436;ENSP00000384660;ENSP00000250241
MBD5;CDC37;CDC37A	CDC37 protein;MBD5 protein;Hsp90 co-chaperone Cdc37;Hsp90 chaperone protein kinase-targeting subunit;p50Cdc37	A1L0W4;Q16543;Q53YA2;Q6FG59	+	+	787050000	37244000	biological regulation;establishment of localization;establishment of localization in cell;establishment of protein localization;intracellular protein transport;intracellular transport;protein targeting;protein transport;regulation of biological process;regulation of catalytic activity;regulation of cell cycle;regulation of cellular metabolic process;regulation of cellular process;regulation of ce…		cell part;cytoplasmic part;cytosol;intracellular part	Cdc37;Cdc37_C;Cdc37_Hsp90-bd;Cdc37_N_dom	ENSG00000105401	ENST00000222005	ENSP00000222005
RPL10A;NEDD6;Rpl10a	60S ribosomal protein L10a;CSA-19;Neural precursor cell expressed developmentally down-regulated protein 6;Ribosomal protein L1	B2R801;P52859;P53025;P62906;Q1JQ76;Q5TZT6;Q8J013	+	+	782100000	39126000	anatomical structure morphogenesis;biosynthetic process;catabolic process;cellular biosynthetic process;cellular catabolic process;cellular component disassembly;cellular component disassembly at cellular level;cellular component organization;cellular component organization at cellular level;cellular component organization or biogenesis;cellular component organization or biogenesis at cellular le…	binding;nucleic acid binding;RNA binding;structural constituent of ribosome;structural molecule activity	cell part;cytosolic large ribosomal subunit;intracellular organelle part;intracellular part;large ribosomal subunit;macromolecular complex;organelle part;ribonucleoprotein complex	Ribosomal_L1;Ribosomal_L1_2-a/b-sand;Ribosomal_L1_3-a/b-sand;Ribosomal_L1_CS;Ribosomal_L1_SF	ENSG00000198755	ENST00000322203;ENST00000467020;ENST00000464112;ENST00000490335;ENST00000478340	ENSP00000363018
RPS15;RIG;Rig;Rps15	40S ribosomal protein S15;RIG protein	P62841;A5D8V9;P11174;Q3KRA1;Q9UDC2	+	+	781400000	300510000	biosynthetic process;catabolic process;cellular biosynthetic process;cellular catabolic process;cellular component biogenesis;cellular component biogenesis at cellular level;cellular component disassembly;cellular component disassembly at cellular level;cellular component organization;cellular component organization at cellular level;cellular component organization or biogenesis;cellular componen…	binding;DNA binding;nucleic acid binding;RNA binding;structural constituent of ribosome;structural molecule activity	cell part;cytosolic small ribosomal subunit;intracellular organelle part;intracellular part;macromolecular complex;nuclear part;nucleoplasm;organelle part;ribonucleoprotein complex;small ribosomal subunit	Ribosomal_S19;Ribosomal_S19_CS;Ribosomal_S19_SF;Ribosomal_S19A/S15e	ENSG00000115268	ENST00000233609	ENSP00000233609
HNRNPL;HNRPL;P/OKcl.14	Heterogeneous nuclear ribonucleoprotein L;Putative uncharacterized protein HNRNPL;cDNA FLJ75895, highly similar to Homo sapiens heterogeneous nuclear ribonucleoprotein L (HNRPL), transcript variant 2, mRNA;cDNA, FLJ94229, highly similar to Homo sapiens heterogeneous nuclear ribonucleoprotein L (HNRPL),mRNA;cDNA FLJ55127, highly similar to Heterogeneous nuclear ribonucleoprotein L;cDNA FLJ60000, h…	A6ND69;A6NIT8;B2R959;B4DPK8;B4DVF8;P14866;Q6NTA2;Q9H3P3	+	+	768510000	733260000	cellular macromolecule metabolic process;cellular metabolic process;cellular nitrogen compound metabolic process;cellular process;macromolecule metabolic process;metabolic process;mRNA metabolic process;mRNA processing;nitrogen compound metabolic process;nuclear mRNA splicing, via spliceosome;nucleic acid metabolic process;nucleobase-containing compound metabolic process;primary metabolic process…	binding;DNA binding;nucleic acid binding;nucleotide binding;regulatory region DNA binding;regulatory region nucleic acid binding;RNA binding;transcription regulatory region DNA binding	cell part;cytoplasm;heterogeneous nuclear ribonucleoprotein complex;intracellular membrane-bounded organelle;intracellular organelle;intracellular organelle part;intracellular part;macromolecular complex;membrane-bounded organelle;nuclear part;nucleoplasm;nucleus;organelle;organelle part;pronucleus;ribonucleoprotein complex	HnRNP-L_PTB;Nucleotide-bd_a/b_plait;RRM_dom	ENSG00000104824	ENST00000221419;ENST00000388750;ENST00000388749;ENST00000423415	ENSP00000221419;ENSP00000373402;ENSP00000373401;ENSP00000409582
HNRNPH1;HNRPH;HNRPH1;DKFZp686A15170	Heterogeneous nuclear ribonucleoprotein H;Heterogeneous nuclear ribonucleoprotein H, N-terminally processed;cDNA FLJ54533, highly similar to Heterogeneous nuclear ribonucleoprotein H;Putative uncharacterized protein DKFZp686A15170	B3KW86;B4DP51;P31943;Q68DG4;Q6IBM4	+	+	754300000	1012500000	biological regulation;cellular macromolecule metabolic process;cellular metabolic process;cellular nitrogen compound metabolic process;cellular process;macromolecule metabolic process;metabolic process;mRNA metabolic process;mRNA processing;nitrogen compound metabolic process;nuclear mRNA splicing, via spliceosome;nucleic acid metabolic process;nucleobase-containing compound metabolic process;pri…	binding;nucleic acid binding;nucleotide binding;poly(U) RNA binding;poly-pyrimidine tract binding;RNA binding;single-stranded RNA binding	actin cytoskeleton;catalytic step 2 spliceosome;cell part;cytoplasm;cytoskeleton;heterogeneous nuclear ribonucleoprotein complex;intracellular non-membrane-bounded organelle;intracellular organelle;intracellular organelle part;intracellular part;macromolecular complex;non-membrane-bounded organelle;nuclear part;nucleoplasm;organelle;organelle part;ribonucleoprotein complex;spliceosomal complex	Nucleotide-bd_a/b_plait;RRM_dom;Znf_CHHC	ENSG00000169045	ENST00000511300;ENST00000393432;ENST00000502904;ENST00000442819;ENST00000356731;ENST00000515481;ENST00000514332;ENST00000329433;ENST00000510678;ENST00000510411;ENST00000502632;ENST00000504549;ENST00000514731;ENST00000503105;ENST00000508103;ENST00000506721;ENST00000505811;ENST00000510431;ENST00000504348;ENST00000513225;ENST00000513972;ENST00000515158;ENST00000504779;ENST00000505087;ENST00000515714…	ENSP00000377082;ENSP00000397797;ENSP00000349168;ENSP00000327539;ENSP00000425851;ENSP00000426275;ENSP00000427408;ENSP00000425732;ENSP00000420850;ENSP00000424087;ENSP00000423140;ENSP00000427388;ENSP00000426518;ENSP00000421695;ENSP00000422955;ENSP00000425343;ENSP00000427351;ENSP00000426726
LOC401329;tcag7.1286;TCP1;CCT1;CCTA	Similar to t-complex 1; T-complex locus TCP-1; t-complex 1 (A murine tcp homolog);T-complex protein 1 subunit alpha;CCT-alpha	A4D1V1;P17987;Q15556;Q5TCM3	+	+	750810000	77591000	cellular component assembly;cellular component assembly at cellular level;cellular component organization;cellular component organization at cellular level;cellular component organization or biogenesis;cellular component organization or biogenesis at cellular level;cellular macromolecular complex assembly;cellular macromolecular complex subunit organization;cellular macromolecule metabolic proces…	adenyl nucleotide binding;adenyl ribonucleotide binding;ATP binding;binding;nucleotide binding;purine nucleotide binding;purine ribonucleoside triphosphate binding;purine ribonucleotide binding;ribonucleotide binding	cell junction;cell part;centrosome;chaperonin-containing T-complex;chromatin;chromosomal part;cytoplasmic part;cytoskeletal part;cytosol;cytosolic part;Golgi apparatus;heterochromatin;intracellular membrane-bounded organelle;intracellular non-membrane-bounded organelle;intracellular organelle;intracellular organelle part;intracellular part;macromolecular complex;membrane;membrane-bounded organell…	Chap_CCT_alpha;Chaperone_TCP-1;Chaperonin_TCP-1_CS;Cpn60/TCP-1	ENSG00000120438	ENST00000321394;ENST00000420894;ENST00000392168;ENST00000467544	ENSP00000317334;ENSP00000390159;ENSP00000376008
FABP5;FABP5L3	Putative uncharacterized protein FABP5;Putative fatty acid-binding protein 5-like protein 3;Fatty acid-binding protein, epidermal;Epidermal-type fatty acid-binding protein;Fatty acid-binding protein 5;Psoriasis-associated fatty acid-binding protein homolog	A8MTQ5;A8MUU1;B2R4K0;Q01469	+	+	749140000	22533000	alcohol metabolic process;amine metabolic process;anatomical structure development;biosynthetic process;carbohydrate metabolic process;carbohydrate transport;cellular amine metabolic process;cellular biogenic amine metabolic process;cellular biosynthetic process;cellular carbohydrate metabolic process;cellular lipid metabolic process;cellular metabolic process;cellular nitrogen compound metabolic…	binding;carboxylic acid binding;fatty acid binding;lipid binding;monocarboxylic acid binding;transporter activity	cell part;cytoplasm;intracellular part	Calycin;Calycin-like;Fatty_acid-bd;Lipocln_cytosolic_FA-bd_dom	ENSG00000164687	ENST00000297258;ENST00000396359;ENST00000486269;ENST00000481695	ENSP00000297258;ENSP00000379647
RPL9;hCG_37461;OK/SW-cl.103;RPL9P7;RPL9P8;RPL9P9	Ribosomal protein L9, isoform CRA_d;cDNA FLJ51990, highly similar to 60S ribosomal protein L9;cDNA FLJ52179, highly similar to 60S ribosomal protein L9;60S ribosomal protein L9;NPC-A-16;Ribosomal protein L9;Ribosomal protein L9 isoform;Ribosomal protein L9, isoform CRA_b;cDNA, FLJ92535, Homo sapiens ribosomal protein L9 (RPL9), mRNA	B4DLV8;B4E1M5;P32969;Q53Z07	+	+	746940000	164870000	biosynthetic process;catabolic process;cellular biosynthetic process;cellular catabolic process;cellular component disassembly;cellular component disassembly at cellular level;cellular component organization;cellular component organization at cellular level;cellular component organization or biogenesis;cellular component organization or biogenesis at cellular level;cellular macromolecular complex…	binding;nucleic acid binding;RNA binding;rRNA binding;structural constituent of ribosome;structural molecule activity	cell part;cytoplasm;cytoplasmic part;cytosolic large ribosomal subunit;intracellular non-membrane-bounded organelle;intracellular organelle;intracellular organelle part;intracellular part;large ribosomal subunit;macromolecular complex;non-membrane-bounded organelle;nuclear part;nucleolus;organelle;organelle part;ribonucleoprotein complex;ribosome	Ribosomal_L6;Ribosomal_L6_a/b-dom;Ribosomal_L6_CS2	ENSG00000163682	ENST00000295955;ENST00000503277;ENST00000449470;ENST00000508595;ENST00000511643;ENST00000506581;ENST00000514842;ENST00000503040;ENST00000504470;ENST00000511075;ENST00000437992	ENSP00000346022;ENSP00000400467;ENSP00000425250;ENSP00000424796;ENSP00000421872;ENSP00000422191
HNRNPU;HNRPU;SAFA;U21.1;RP11-11N7.3-002;RP11-11N7.3-003;RP11-11N7.3-004;hCG_22289	cDNA FLJ44920 fis, clone BRAMY3011501, highly similar to Heterogeneous nuclear ribonucleoprotein U;cDNA FLJ54020, highly similar to Heterogeneous nuclear ribonucleoprotein U;Heterogeneous nuclear ribonucleoprotein U;Scaffold attachment factor A;p120;pp120;Heterogeneous nuclear ribonucleoprotein U (Scaffold attachment factor A);Heterogeneous nuclear ribonucleoprotein U (Scaffold attachment factor …	B3KX72;B4DLR3;O75507;Q00839;Q5RI17;Q5RI18;Q5RI19;Q7Z4Q5;Q8N174;Q96BA7;Q96HY9;Q9BQ09;Q9UEL2	+	+	741661000	1948400000	biological regulation;cellular macromolecule metabolic process;cellular metabolic process;cellular nitrogen compound metabolic process;cellular process;CRD-mediated mRNA stabilization;macromolecule metabolic process;metabolic process;mRNA metabolic process;mRNA processing;mRNA stabilization;nitrogen compound metabolic process;nuclear mRNA splicing, via spliceosome;nucleic acid metabolic process;n…	adenyl nucleotide binding;adenyl ribonucleotide binding;ATP binding;binding;DNA binding;nucleic acid binding;nucleotide binding;purine nucleotide binding;purine ribonucleoside triphosphate binding;purine ribonucleotide binding;ribonucleotide binding;RNA binding	catalytic step 2 spliceosome;cell part;cell surface;CRD-mediated mRNA stability complex;cytoplasmic part;heterogeneous nuclear ribonucleoprotein complex;intracellular organelle part;intracellular part;macromolecular complex;nuclear part;nucleoplasm;organelle part;protein complex;ribonucleoprotein complex;spliceosomal complex	B30.2/SPRY;ConA-like_lec_gl;SAP_DNA-bd;SPla/RYanodine_receptor_subgr;SPRY_rcpt	ENSG00000153187	ENST00000427948;ENST00000413625;ENST00000444376;ENST00000283179;ENST00000366525;ENST00000483966;ENST00000468690;ENST00000440865;ENST00000465881;ENST00000476241	ENSP00000416455;ENSP00000407758;ENSP00000393151;ENSP00000283179;ENSP00000410728
BAT1;XXbac-BPG296P20.6-020;XXbac-BPG296P20.6-019;XXbac-BPG296P20.6-012;XXbac-BPG296P20.6-010;XXbac-BPG296P20.6-016;DASS-161H22.1-020;DASS-161H22.1-019;DASS-161H22.1-017;DASS-161H22.1-014;DASS-161H22.1-009;DASS-161H22.1-018;DASS-161H22.1-010;DASS-161H22.1-015;DASS-161H22.1-011;DASS-161H22.1-016;XXbac-BCX270M2.2-020;XXbac-BCX270M2.2-019;XXbac-BCX270M2.2-017;XXbac-BCX270M2.2-018;XXbac-BCX270M2.2-014…	HLA-B associated transcript 1;Spliceosome RNA helicase BAT1;DEAD box protein UAP56;56 kDa U2AF65-associated protein;ATP-dependent RNA helicase p47;HLA-B-associated transcript 1 protein;cDNA FLJ53763, highly similar to Spliceosome RNA helicase BAT1 (EC 3.6.1.-);cDNA FLJ54033, highly similar to Spliceosome RNA helicase Bat1 (EC 3.6.1.-);HCG2005638, isoform CRA_c;cDNA FLJ53073, highly similar to Spl…	A2AB30;A2AB31;A2AB32;A2AB33;A2AB34;A2BF52;A2BF53;A2BF54;A2BF55;A2BF56;A2BF57;A2BF58;A2BF59;A2BF60;A2BF61;A6PWG9;A6PWH0;A6PWH1;A6PWH2;A6PWH3;A6PWH4;A6PWH5;A6PWH6;A6PWH7;B0S4X1;B0S4X2;B0S4X3;B0S4X4;B0S4X5;B0S4X6;B0S4X7;B0S4X9;B0S4Y0;B0S8B2;B0S8B3;B0S8B4;B0S8B9;B0S8C0;B0S8C2;B0S8C3;B0S8C4;B0S8C7;B0S8D1;B0S8D2;B0S8D3;B0UZ14;B0UZ17;B0UZ18;B0UZ19;B0UZ20;B0UZ21;B0UZ22;B0UZ23;B0UZ24;B0UZ25;B0UZ26;B0UZ98;…	+	+	733690000	76611000	cellular component assembly;cellular component assembly at cellular level;cellular component organization;cellular component organization at cellular level;cellular component organization or biogenesis;cellular component organization or biogenesis at cellular level;cellular macromolecular complex assembly;cellular macromolecular complex subunit organization;cellular macromolecule metabolic proces…	adenyl nucleotide binding;adenyl ribonucleotide binding;ATP binding;ATPase activity;ATPase activity, coupled;ATP-dependent helicase activity;ATP-dependent RNA helicase activity;binding;catalytic activity;helicase activity;hydrolase activity;hydrolase activity, acting on acid anhydrides;hydrolase activity, acting on acid anhydrides, in phosphorus-containing anhydrides;nucleic acid binding;nucleosi…	cell part;intracellular organelle part;intracellular part;macromolecular complex;nuclear body;nuclear part;nuclear speck;nucleoplasm part;organelle part;protein complex;ribonucleoprotein complex;spliceosomal complex;transcription export complex	DNA/RNA_helicase_DEAD/DEAH_N;Helicase_ATP-bd;Helicase_C;RNA_helicase_DEAD_Q_motif	ENSG00000198563;ENSG00000215425;ENSG00000225073;ENSG00000225859;ENSG00000229496;ENSG00000230624;ENSG00000235439;ENSG00000237889	ENST00000458640;ENST00000474961;ENST00000396172;ENST00000462256;ENST00000376177;ENST00000484566;ENST00000417556;ENST00000415382;ENST00000449461;ENST00000376163;ENST00000376174;ENST00000462421;ENST00000417023;ENST00000436533;ENST00000478365;ENST00000482195;ENST00000431908;ENST00000481456;ENST00000427214;ENST00000453105;ENST00000428098;ENST00000419338;ENST00000456662;ENST00000428450;ENST00000449757…	ENSP00000416269;ENSP00000379475;ENSP00000365347;ENSP00000412582;ENSP00000392669;ENSP00000393462;ENSP00000365333;ENSP00000365344;ENSP00000406422;ENSP00000401497;ENSP00000408000;ENSP00000399371;ENSP00000400328;ENSP00000392672;ENSP00000410313;ENSP00000416350;ENSP00000405707;ENSP00000409426;ENSP00000393984;ENSP00000399841;ENSP00000405245;ENSP00000391946;ENSP00000397074;ENSP00000383152;ENSP00000383151…
SFRS2;hCG_27842	Splicing factor, arginine/serine-rich 2, isoform CRA_d;cDNA FLJ40890 fis, clone UTERU2001024, highly similar to SPLICING FACTOR, ARGININE/SERINE-RICH 2;cDNA FLJ41718 fis, clone HLUNG2013097, highly similar to SPLICING FACTOR, ARGININE/SERINE-RICH 2;Splicing factor, arginine/serine-rich 2;Splicing factor SC35;Splicing component, 35 kDa;Protein PR264;cDNA FLJ44468 fis, clone UTERU2026025, moderatel…	B3KUY1;B3KVY2;B3KWD5;B3KX15;B4DN89;Q01130;Q53FN0;Q8NAK9	+	+	729450000	10899000	biosynthetic process;cellular biosynthetic process;cellular macromolecule metabolic process;cellular metabolic process;cellular nitrogen compound metabolic process;cellular process;establishment of localization;establishment of localization in cell;establishment of RNA localization;intracellular transport;macromolecule metabolic process;metabolic process;mRNA 3'-end processing;mRNA export from nu…	binding;nucleic acid binding;nucleotide binding;protein binding transcription factor activity;RNA binding;transcription cofactor activity;transcription corepressor activity;transcription factor binding transcription factor activity	cell part;intracellular organelle part;intracellular part;macromolecular complex;nuclear body;nuclear part;nuclear speck;nucleoplasm part;organelle part;ribonucleoprotein complex;spliceosomal complex	Nucleotide-bd_a/b_plait;RRM_dom	ENSG00000161547	ENST00000392485;ENST00000359995;ENST00000358156;ENST00000452355	ENSP00000376276;ENSP00000353089;ENSP00000350877;ENSP00000391278
RANBP1;hCG_17886	RAN binding protein 1, isoform CRA_f;cDNA FLJ40340 fis, clone TESTI2032681, moderately similar to RAN-SPECIFIC GTPASE-ACTIVATING PROTEIN;cDNA FLJ57507, highly similar to Ran-specific GTPase-activating protein;cDNA FLJ54173, highly similar to Ran-specific GTPase-activating protein;Putative uncharacterized protein RANBP1;Ran-specific GTPase-activating protein;Ran-binding protein 1;RAN binding prote…	B3KUP2;B4DE76;B7Z6U1;C9JDM3;C9JGV6;C9JIC6;C9JJ34;C9JXG8;P43487;Q53EY3	+	+	724070000	35634000	biological regulation;cellular component organization;cellular component organization at cellular level;cellular component organization or biogenesis;cellular component organization or biogenesis at cellular level;cellular process;cellular response to stimulus;cytoskeleton organization;establishment of localization;establishment of localization in cell;intracellular transport;microtubule cytoskel…	enzyme activator activity;enzyme regulator activity;GDP-dissociation inhibitor activity;GTPase activator activity;GTPase regulator activity;nucleoside-triphosphatase regulator activity;small GTPase regulator activity	cell part;centrosome;cytoplasm;cytoplasmic part;cytoskeletal part;envelope;intracellular;intracellular non-membrane-bounded organelle;intracellular organelle;intracellular organelle part;intracellular part;microtubule organizing center;non-membrane-bounded organelle;nuclear envelope;nuclear part;organelle;organelle envelope;organelle part	PH_like_dom;Ran_bind_dom	ENSG00000099901	ENST00000435265;ENST00000432879;ENST00000430524;ENST00000402752;ENST00000447917;ENST00000488484;ENST00000331821;ENST00000411892;ENST00000467920;ENST00000416427;ENST00000421656;ENST00000423859;ENST00000418705;ENST00000482185;ENST00000448394;ENST00000486575;ENST00000472683	ENSP00000390139;ENSP00000404724;ENSP00000401564;ENSP00000384925;ENSP00000390373;ENSP00000327583;ENSP00000395472;ENSP00000404126;ENSP00000400940;ENSP00000404298;ENSP00000413502;ENSP00000398300
CCT2;hCG_24460;99D8.1;CCTB	cDNA FLJ75037, highly similar to Homo sapiens chaperonin containing TCP1, subunit 2 (beta) (CCT2),mRNA;T-complex protein 1 subunit beta;cDNA FLJ50480, highly similar to T-complex protein 1 subunit beta;cDNA FLJ52359, highly similar to T-complex protein 1 subunit beta;Chaperonin containing TCP1, subunit 2 (Beta), isoform CRA_c;cDNA, FLJ79296, highly similar to T-complex protein 1 subunit beta;cDNA…	A8K402;B5BTY7;B7Z243;B7Z7K4;B7ZAT2;P78371;Q14D36;Q6IAT3;Q9H369	+	+	723230000	96361000	cellular component assembly;cellular component assembly at cellular level;cellular component organization;cellular component organization at cellular level;cellular component organization or biogenesis;cellular component organization or biogenesis at cellular level;cellular macromolecular complex assembly;cellular macromolecular complex subunit organization;cellular macromolecule metabolic proces…	adenyl nucleotide binding;adenyl ribonucleotide binding;ATP binding;binding;nucleotide binding;purine nucleotide binding;purine ribonucleoside triphosphate binding;purine ribonucleotide binding;ribonucleotide binding	cell part;chaperonin-containing T-complex;cytoplasmic part;cytoskeletal part;cytosol;cytosolic part;intracellular membrane-bounded organelle;intracellular organelle;intracellular organelle part;intracellular part;macromolecular complex;membrane-bounded organelle;microtubule;nucleus;organelle;organelle part;protein complex	Chap_CCT_beta;Chaperone_TCP-1;Chaperonin_TCP-1_CS;Cpn60/TCP-1	ENSG00000166226	ENST00000299300	ENSP00000299300
ARHGDIA;GDIA1	Putative uncharacterized protein ARHGDIA;cDNA FLJ50748, highly similar to Rho GDP-dissociation inhibitor 1;Rho GDP-dissociation inhibitor 1;Rho-GDI alpha;cDNA FLJ53102, moderately similar to Rho GDP-dissociation inhibitor 1	A8MXW0;B2R5X1;B4DDD3;B4DUV9;P52565;Q6IBM5	+	+	705920000	93881000	anti-apoptosis;biological regulation;cell surface receptor linked signaling pathway;cellular component movement;cellular process;cellular response to stimulus;enzyme linked receptor protein signaling pathway;intracellular signal transduction;negative regulation of apoptosis;negative regulation of axonogenesis;negative regulation of biological process;negative regulation of cell adhesion;negative …	enzyme activator activity;enzyme regulator activity;GDP-dissociation inhibitor activity;GTPase activator activity;GTPase regulator activity;nucleoside-triphosphatase regulator activity;Rho GDP-dissociation inhibitor activity;small GTPase regulator activity	cell part;cytoplasm;cytoplasmic part;cytoskeleton;cytosol;immunological synapse;intracellular non-membrane-bounded organelle;intracellular organelle;intracellular part;membrane part;non-membrane-bounded organelle;organelle;plasma membrane part	Ig_E-set;Rho_GDI;RhoGDI_domain	ENSG00000141522	ENST00000269321;ENST00000400721	ENSP00000269321;ENSP00000383556
ACTN4	Actinin alpha4 isoform;cDNA FLJ61380, highly similar to Alpha-actinin-4;cDNA FLJ58087, highly similar to Alpha-actinin-4;Alpha-actinin-4;Non-muscle alpha-actinin 4;F-actin cross-linking protein;ACTN4 protein	A4K467;B4DSX0;B4E337;O43707;O76048;Q96BG6	+	+	693430000	139690000	actin cytoskeleton organization;actin filament bundle assembly;actin filament organization;actin filament-based process;biological regulation;cell activation;cellular component assembly;cellular component assembly at cellular level;cellular component organization;cellular component organization at cellular level;cellular component organization or biogenesis;cellular component organization or biog…	binding;calcium ion binding;cation binding;ion binding;metal ion binding;nucleoside binding	actin filament bundle;actomyosin;cell cortex part;cell part;cell projection;cortical cytoskeleton;cytoplasmic membrane-bounded vesicle lumen;cytoplasmic part;cytoplasmic vesicle part;cytoskeletal part;cytoskeleton;extracellular region;intracellular membrane-bounded organelle;intracellular non-membrane-bounded organelle;intracellular organelle;intracellular organelle part;intracellular part;macrom…	Actinin_actin-bd_CS;CH-domain;EF_Hand_1_Ca_BS;EF_HAND_2;EF_hand_Ca-bd;EF-hand_Ca_insen;EF-hand-like_dom;Spectrin/alpha-actinin;Spectrin_repeat	ENSG00000130402	ENST00000252699;ENST00000445727;ENST00000424234;ENST00000456597;ENST00000495553;ENST00000489451;ENST00000440400;ENST00000497637;ENST00000477174	ENSP00000252699;ENSP00000396931;ENSP00000411187;ENSP00000410392;ENSP00000398393
STIP1	cDNA FLJ76863, highly similar to Homo sapiens stress-induced-phosphoprotein 1 (Hsp70/Hsp90-organizing protein) (STIP1), mRNA;Stress-induced-phosphoprotein 1;Hsc70/Hsp90-organizing protein;Transformation-sensitive protein IEF SSP 3521;Renal carcinoma antigen NY-REN-11;STIP1 protein	A8K690;P31948;Q3ZCU9;Q5TZU9	+	+	690170000	13025000	axon guidance;chemotaxis;locomotion;response to chemical stimulus;response to external stimulus;response to stimulus;response to stress;taxis		cell part;cytoplasmic part;Golgi apparatus;intracellular membrane-bounded organelle;intracellular organelle;intracellular part;macromolecular complex;membrane-bounded organelle;nucleus;organelle;protein complex	STI1_HS-bd;TPR_repeat;TPR-1;TPR-contain_dom;TPR-like_helical	ENSG00000168439	ENST00000358794;ENST00000305218	ENSP00000351646;ENSP00000305958
PABPC1;PAB1;PABP1;PABPC2	cDNA FLJ37875 fis, clone BRSSN2018771, highly similar to Poly(A)-binding protein 1;cDNA FLJ57246, highly similar to Poly(A)-binding protein 1;Polyadenylate-binding protein 1	B3KT93;B4DZW4;P11940;Q15097;Q93004	+	+	672350000	385890000	biological regulation;catabolic process;cellular catabolic process;cellular macromolecule catabolic process;cellular macromolecule metabolic process;cellular metabolic process;cellular nitrogen compound metabolic process;cellular process;macromolecule catabolic process;macromolecule metabolic process;metabolic process;mRNA 3'-end processing;mRNA catabolic process;mRNA metabolic process;mRNA polya…	binding;mRNA binding;nucleic acid binding;nucleotide binding;poly(A) RNA binding;poly-purine tract binding;RNA binding;single-stranded RNA binding;translation activator activity;translation regulator activity;translation regulator activity, nucleic acid binding	catalytic step 2 spliceosome;cell part;cytoplasmic part;cytosol;intracellular non-membrane-bounded organelle;intracellular organelle;intracellular organelle part;intracellular part;macromolecular complex;non-membrane-bounded organelle;nuclear part;organelle;organelle part;ribonucleoprotein complex;RNA granule;spliceosomal complex;stress granule	Nucleotide-bd_a/b_plait;PABP_1234;PABP_HYD;RRM_dom	ENSG00000070756	ENST00000318607;ENST00000347137	ENSP00000313007;ENSP00000174661
C20orf119;RP5-1069P2.6-004;hCG_2019100;RP5-1069P2.6-011;RP5-1069P2.6-007;RP5-1069P2.6-009;RP5-1069P2.6-005;PABPC1L;RP5-1069P2.6-017	Chromosome 20 open reading frame 119;HCG2019100, isoform CRA_b;Polyadenylate-binding protein 1-like;EPAB	Q4VXT4;Q4VXT5;Q4VXT6;Q4VXT7;Q4VXT8;Q4VXU2;Q4VY17	+	+	672350000	385890000		binding;nucleic acid binding;nucleotide binding;RNA binding		Nucleotide-bd_a/b_plait;PABP_1234;PABP_HYD;RRM_dom	ENSG00000101104	ENST00000217074;ENST00000255136;ENST00000421240;ENST00000372821;ENST00000217073;ENST00000481196;ENST00000490798;ENST00000476056;ENST00000372824;ENST00000372819;ENST00000478877;ENST00000217075;ENST00000479873;ENST00000465761;ENST00000372826;ENST00000474208;ENST00000489068;ENST00000372822;ENST00000482486	ENSP00000217074;ENSP00000255136;ENSP00000400662;ENSP00000361908;ENSP00000217073;ENSP00000361911;ENSP00000361906;ENSP00000217075;ENSP00000361913;ENSP00000361909
PABPC3;RP11-165I9.5-001;hCG_1774619;PABP3;PABPL3	PABP3;Poly(A) binding protein, cytoplasmic 3;cDNA, FLJ93858, highly similar to Homo sapiens poly(A) binding protein, cytoplasmic 3 (PABPC3), mRNA;Polyadenylate-binding protein 3;Testis-specific poly(A)-binding protein	Q2VIP3;Q3ZCS4;Q5VX58;Q8NHV0;Q9H086;Q9H361	+	+	672350000	385890000	cellular macromolecule metabolic process;cellular metabolic process;cellular nitrogen compound metabolic process;cellular process;macromolecule metabolic process;metabolic process;mRNA metabolic process;nitrogen compound metabolic process;nucleic acid metabolic process;nucleobase-containing compound metabolic process;primary metabolic process;RNA metabolic process	binding;mRNA binding;nucleic acid binding;nucleotide binding;poly(A) RNA binding;poly-purine tract binding;RNA binding;single-stranded RNA binding	cell part;cytoplasm;intracellular part	Nucleotide-bd_a/b_plait;PABP_1234;PABP_HYD;RRM_dom	ENSG00000151846	ENST00000281589	ENSP00000281589
SHMT2;hCG_41231;DKFZp686P09201	Serine hydroxymethyltransferase;Serine hydroxymethyltransferase 2 (Mitochondrial), isoform CRA_h;cDNA FLJ58585, highly similar to Serine hydroxymethyltransferase, mitochondrial (EC 2.1.2.1);Serine hydroxymethyltransferase, mitochondrial;Serine methylase;Glycine hydroxymethyltransferase	B4DJQ3;B4DLV4;B4DWA7;B4E1G2;B7Z9F1;O00740;P34897;Q53ET4;Q5BJF5;Q5HYG8;Q8N1A5	+	+	667860000	69370000	amine biosynthetic process;amine metabolic process;biological regulation;biosynthetic process;carboxylic acid biosynthetic process;carboxylic acid metabolic process;cellular amine metabolic process;cellular amino acid biosynthetic process;cellular amino acid metabolic process;cellular aromatic compound metabolic process;cellular biosynthetic process;cellular component assembly;cellular component …	aldehyde-lyase activity;amine binding;amino acid binding;binding;carbon-carbon lyase activity;carboxylic acid binding;catalytic activity;chromatin binding;cofactor binding;glycine hydroxymethyltransferase activity;hydroxymethyl-, formyl- and related transferase activity;L-allo-threonine aldolase activity;lyase activity;methyltransferase activity;pyridoxal phosphate binding;threonine aldolase acti…	cell part;cytoplasmic part;cytoskeleton;intracellular membrane-bounded organelle;intracellular non-membrane-bounded organelle;intracellular organelle;intracellular organelle part;intracellular part;membrane;membrane-bounded organelle;membrane-enclosed lumen;microtubule cytoskeleton;mitochondrial inner membrane;mitochondrial intermembrane space;mitochondrial membrane;mitochondrial nucleoid;mitocho…	PyrdxlP-dep_Trfase_major_dom;PyrdxlP-dep_Trfase_major_sub1;PyrdxlP-dep_Trfase_major_sub2;Ser_HO-MeTrfase;Ser_HO-MeTrfase_PLP_BS	ENSG00000182199	ENST00000449049;ENST00000393827;ENST00000328923;ENST00000414700	ENSP00000413770;ENSP00000377413;ENSP00000333667;ENSP00000406881
SFRS3;hCG_14802;Sfrs3;Srp20;SRP20;X16	Splicing factor arginine/serine-rich 3;Splicing factor, arginine/serine-rich 3, isoform CRA_d;cDNA, FLJ92926, Homo sapiens splicing factor, arginine/serine-rich 3 (SFRS3), mRNA;Splicing factor, arginine/serine-rich 3, isoform CRA_a;cDNA FLJ52832, highly similar to Splicing factor, arginine/serine-rich 3;Pre-mRNA-splicing factor SRP20;Protein X16;Splicing factor, arginine/serine-rich 3	B2R6F3;B4E241;O08831;P23152;P84103;Q5R3K0	+	+	652720000	594560000	biological regulation;biosynthetic process;cell surface receptor linked signaling pathway;cellular biosynthetic process;cellular macromolecule metabolic process;cellular metabolic process;cellular nitrogen compound metabolic process;cellular process;cellular response to chemical stimulus;cellular response to endogenous stimulus;cellular response to hormone stimulus;cellular response to insulin st…	binding;nucleic acid binding;nucleotide binding;RNA binding	cell part;intracellular organelle part;intracellular part;nuclear body;nuclear part;nuclear speck;nucleoplasm;nucleoplasm part;organelle part	Nucleotide-bd_a/b_plait;RRM_dom	ENSG00000112081	ENST00000339436;ENST00000373715;ENST00000477442	ENSP00000344762;ENSP00000362820
RPL17	60S ribosomal protein L17;60S ribosomal protein L23;PD-1;cDNA FLJ52184, highly similar to 60S ribosomal protein L17;Putative uncharacterized protein RPL17	B2R4H3;B4E3C2;B5ME31;P18621;Q3KQW2;Q6NZ54;Q7M4M5	+	+	652050000	591290000	biosynthetic process;catabolic process;cellular biosynthetic process;cellular catabolic process;cellular component disassembly;cellular component disassembly at cellular level;cellular component organization;cellular component organization at cellular level;cellular component organization or biogenesis;cellular component organization or biogenesis at cellular level;cellular macromolecular complex…	structural constituent of ribosome;structural molecule activity	cell part;cytosolic large ribosomal subunit;intracellular organelle part;intracellular part;large ribosomal subunit;macromolecular complex;organelle part;ribonucleoprotein complex	Ribosomal_L22;Ribosomal_L22/L17_CS;Ribosomal_L22/L17_euk/arc	ENSG00000215472	ENST00000441578;ENST00000418495;ENST00000332968	ENSP00000389465;ENSP00000397798;ENSP00000352143
SFRS7;9g8;AAG3;hCG_15878	Putative uncharacterized protein SFRS7;cDNA FLJ59182, highly similar to Splicing factor, arginine/serine-rich 7;cDNA FLJ60677, highly similar to Splicing factor, arginine/serine-rich 7;Splicing factor, arginine/serine-rich 7;Splicing factor 9G8;Aging-associated protein 3;Arginine/serine-rich splicing factor 7 type B;Splicing factor, arginine/serine-rich 7, 35kDa;Splicing factor, arginine/serine-r…	A6NNE8;B4DEK2;B4DLU6;C9JAB2;Q16629;Q564D3;Q8NB80	+	+	648370000	126780000	biological regulation;biosynthetic process;cellular biosynthetic process;cellular macromolecule metabolic process;cellular metabolic process;cellular nitrogen compound metabolic process;cellular process;establishment of localization;establishment of localization in cell;establishment of RNA localization;intracellular transport;macromolecule metabolic process;metabolic process;mRNA 3'-end processi…	binding;cation binding;ion binding;metal ion binding;nucleic acid binding;nucleotide binding;RNA binding;transition metal ion binding;zinc ion binding	cell part;intracellular membrane-bounded organelle;intracellular organelle;intracellular organelle part;intracellular part;membrane-bounded organelle;nuclear part;nucleoplasm;nucleus;organelle;organelle part	Nucleotide-bd_a/b_plait;RRM_dom;Znf_CCHC	ENSG00000115875	ENST00000313117;ENST00000425778;ENST00000425941;ENST00000452806;ENST00000432873;ENST00000409276;ENST00000477635;ENST00000431066;ENST00000378857;ENST00000446327;ENST00000443213;ENST00000487773;ENST00000415527;ENST00000421435;ENST00000378869	ENSP00000325905;ENSP00000400246;ENSP00000416516;ENSP00000392300;ENSP00000401202;ENSP00000386806;ENSP00000398159;ENSP00000368134;ENSP00000402264;ENSP00000402544;ENSP00000408868;ENSP00000387357;ENSP00000368146
SLIRP;C14orf156;DC23;DC50;PD04872	SRA stem-loop-interacting RNA-binding protein, mitochondrial	Q9GZT3	+	+	647810000	31151000	biological regulation;biosynthetic process;cellular biosynthetic process;cellular macromolecule biosynthetic process;cellular macromolecule metabolic process;cellular metabolic process;cellular nitrogen compound metabolic process;cellular process;macromolecule biosynthetic process;macromolecule metabolic process;metabolic process;nitrogen compound metabolic process;nucleic acid metabolic process;…	binding;nucleic acid binding;nucleotide binding;RNA binding	cell part;cytoplasmic part;intracellular membrane-bounded organelle;intracellular organelle;intracellular part;membrane-bounded organelle;mitochondrion;nucleus;organelle	Nucleotide-bd_a/b_plait;RRM_dom	ENSG00000119705	ENST00000238688	ENSP00000238688
EIF2S3;EIF2G;EIF2S3L	cDNA FLJ78120, highly similar to Homo sapiens eukaryotic translation initiation factor 2, subunit 3 gamma, 52kDa (EIF2S3), mRNA;cDNA, FLJ92541, highly similar to Homo sapiens eukaryotic translation initiation factor 2, subunit 3 gamma, 52kDa (EIF2S3), mRNA;Eukaryotic translation initiation factor 2 subunit 3;Eukaryotic translation initiation factor 2 subunit gamma X;Eukaryotic translation initiat…	A8K2Y2;B2R5N2;B5BTZ4;P41091;Q2VIR3;Q53HK3;Q5I0X0;Q6KF84	+	+	643890000	428910000	catabolic process;cellular catabolic process;cellular metabolic process;cellular nitrogen compound catabolic process;cellular nitrogen compound metabolic process;cellular process;GTP catabolic process;GTP metabolic process;heterocycle catabolic process;heterocycle metabolic process;metabolic process;nitrogen compound metabolic process;nucleobase-containing compound catabolic process;nucleobase-co…	binding;catalytic activity;GTP binding;GTPase activity;guanyl nucleotide binding;guanyl ribonucleotide binding;hydrolase activity;hydrolase activity, acting on acid anhydrides;hydrolase activity, acting on acid anhydrides, in phosphorus-containing anhydrides;nucleic acid binding;nucleoside-triphosphatase activity;nucleotide binding;purine nucleotide binding;purine ribonucleoside triphosphate bind…	cell part;cytoplasmic part;cytosol;intracellular part	ProtSyn_GTP-bd;TIF2_gsu_C;Transl_elong_EF1A/Init_IF2_C;Transl_elong_EFTu/EF1A_2;Transl_elong_init/rib_B-barrel	ENSG00000130741;ENSG00000180574	ENST00000253039;ENST00000487075;ENST00000423068;ENST00000460032;ENST00000322446	ENSP00000253039;ENSP00000391383;ENSP00000323063
NONO;NRB54	cDNA FLJ76817, highly similar to Homo sapiens non-POU domain containing, octamer-binding (NONO), mRNA;cDNA FLJ56109, highly similar to Non-POU domain-containing octamer-binding protein;Putative uncharacterized protein NONO;Non-POU domain-containing octamer-binding protein;54 kDa nuclear RNA- and DNA-binding protein;p54(nrb);55 kDa nuclear protein;NMT55;DNA-binding p52/p100 complex, 52 kDa subunit	A8K525;B7Z4C2;C9IZL7;C9J4X2;C9JJ13;C9JYS8;O00201;P30807;Q12786;Q15233;Q9BQC5	+	+	640550000	660800000	biological regulation;biosynthetic process;cellular biosynthetic process;cellular macromolecule biosynthetic process;cellular macromolecule metabolic process;cellular metabolic process;cellular nitrogen compound metabolic process;cellular process;cellular response to stimulus;cellular response to stress;DNA metabolic process;DNA recombination;DNA repair;macromolecule biosynthetic process;macromol…	binding;DNA binding;nucleic acid binding;nucleotide binding;RNA binding	cell part;intracellular non-membrane-bounded organelle;intracellular organelle;intracellular organelle part;intracellular part;non-membrane-bounded organelle;nuclear body;nuclear matrix;nuclear part;nuclear speck;nucleolus;nucleoplasm part;organelle;organelle part;paraspeckles	NOPS;Nucleotide-bd_a/b_plait;RRM_dom	ENSG00000147140	ENST00000276079;ENST00000373856;ENST00000373841;ENST00000474431;ENST00000420903;ENST00000472185;ENST00000413858;ENST00000486613;ENST00000450092;ENST00000454976;ENST00000418921;ENST00000471419;ENST00000490044;ENST00000471907;ENST00000481755;ENST00000473525	ENSP00000276079;ENSP00000362963;ENSP00000362947;ENSP00000410299;ENSP00000413350;ENSP00000415777;ENSP00000406673;ENSP00000409773
CAP1;CAP;RP11-115D7.1-018;RP11-115D7.1-011;RP11-115D7.1-008;RP11-115D7.1-017;RP11-115D7.1-012;RP11-115D7.1-010;RP11-115D7.1-007;RP11-115D7.1-016;RP11-115D7.1-013;RP11-115D7.1-009	Adenylyl cyclase-associated protein;Adenylyl cyclase-associated protein 1	B2RDY9;B4DI38;B4DNA3;B4DNW7;B4DNY3;B4DUZ8;Q01518;Q53HR7;Q5T0R1;Q5T0R2;Q5T0R3;Q5T0R4;Q5T0R5;Q5T0R6;Q5T0R7;Q5T0R8;Q5T0R9;Q5T0S1;Q5T0S2;Q5T0S3;Q6I9U6	+	+	637920000	26044000	actin cytoskeleton organization;actin filament-based process;activation of adenylate cyclase activity;ameboidal cell migration;anatomical structure morphogenesis;axon guidance;biological regulation;cell activation;cell migration;cell morphogenesis;cell motility;cellular component morphogenesis;cellular component movement;cellular component organization;cellular component organization at cellular …		cell cortex part;cell part;cortical actin cytoskeleton;cortical cytoskeleton;cytoplasmic part;cytoskeletal part;cytoskeleton;intracellular non-membrane-bounded organelle;intracellular organelle;intracellular organelle part;intracellular part;membrane;non-membrane-bounded organelle;organelle;organelle part;plasma membrane	Adenylate_cyclase-assoc_CAP;Adenylate_cyclase-assoc_CAP_C;Adenylate_cyclase-assoc_CAP_N;CAP/MinC_C;CAP_CS;CARP_motif;C-CAP_CF_C-like	ENSG00000131236	ENST00000372797;ENST00000372802;ENST00000449311;ENST00000421589;ENST00000414893;ENST00000414281;ENST00000420216;ENST00000372792;ENST00000372798;ENST00000340450;ENST00000372805;ENST00000435719;ENST00000430361;ENST00000372794;ENST00000427843;ENST00000424977;ENST00000417287;ENST00000446031;ENST00000479759;ENST00000461993;ENST00000494114	ENSP00000361883;ENSP00000361888;ENSP00000398475;ENSP00000403198;ENSP00000398877;ENSP00000408561;ENSP00000410586;ENSP00000361878;ENSP00000361884;ENSP00000344832;ENSP00000361891;ENSP00000412859;ENSP00000402993;ENSP00000361880;ENSP00000413656;ENSP00000413383;ENSP00000400943;ENSP00000389974
RAB8A;MEL;RAB8	Ras-related protein Rab-8A;Oncogene c-mel;Mel transforming oncogene variant	P24407;P61006;Q59EP4;Q6FHV5	+	+	634520000	332000	anatomical structure formation involved in morphogenesis;biological regulation;cell projection assembly;cell projection organization;cellular component assembly;cellular component assembly at cellular level;cellular component assembly involved in morphogenesis;cellular component organization;cellular component organization at cellular level;cellular component organization or biogenesis;cellular c…	binding;GTP binding;guanyl nucleotide binding;guanyl ribonucleotide binding;nucleotide binding;purine nucleotide binding;purine ribonucleoside triphosphate binding;purine ribonucleotide binding;ribonucleotide binding	cell part;cell projection;cell projection part;cilium;cytoplasmic part;cytoskeletal part;endosome;Golgi apparatus;intracellular membrane-bounded organelle;intracellular organelle;intracellular organelle part;intracellular part;membrane;membrane-bounded organelle;microtubule basal body;microtubule organizing center;nonmotile primary cilium;organelle;organelle part;perinuclear region of cytoplasm;p…	Small_GTPase;Small_GTPase_Rab_type;Small_GTP-bd_dom	ENSG00000167461	ENST00000300935;ENST00000412859	ENSP00000300935;ENSP00000412659
CCT5;CCTE;KIAA0098	T-complex protein 1 subunit epsilon;CCT-epsilon;cDNA FLJ78433, highly similar to Homo sapiens chaperonin containing TCP1, subunit 5 (epsilon) (CCT5), mRNA;cDNA FLJ50442, highly similar to T-complex protein 1 subunit epsilon;cDNA FLJ51711, highly similar to T-complex protein 1 subunit epsilon;cDNA FLJ58784, highly similar to T-complex protein 1 subunit epsilon;cDNA FLJ54333, highly similar to T-co…	A8JZY8;A8K2X8;B4DDU6;B4DE30;B4DX08;B4DXI1;B4DYD8;B4DZT5;B4DZY9;B7ZAR1;P48643;Q96GI1;Q9BU08;Q9HB74	+	+	632810000	56493000	cellular macromolecule metabolic process;cellular metabolic process;cellular process;cellular protein metabolic process;'de novo' posttranslational protein folding;'de novo' protein folding;macromolecule metabolic process;metabolic process;multi-organism process;primary metabolic process;protein folding;protein metabolic process;response to biotic stimulus;response to other organism;response to s…	adenyl nucleotide binding;adenyl ribonucleotide binding;ATP binding;binding;nucleotide binding;purine nucleotide binding;purine ribonucleoside triphosphate binding;purine ribonucleotide binding;ribonucleotide binding	cell part;centrosome;chaperonin-containing T-complex;cytoplasm;cytoplasmic part;cytoskeletal part;cytosol;cytosolic part;intracellular non-membrane-bounded organelle;intracellular organelle;intracellular organelle part;intracellular part;macromolecular complex;microtubule;microtubule organizing center;non-membrane-bounded organelle;nuclear part;nucleolus;organelle;organelle part;protein complex	Chap_CCT_epsi;Chaperone_TCP-1;Chaperonin_TCP-1_CS;Cpn60/TCP-1	ENSG00000150753	ENST00000280326;ENST00000503026;ENST00000515390;ENST00000511700;ENST00000513114;ENST00000440011;ENST00000508451;ENST00000423695;ENST00000510326;ENST00000512975;ENST00000503454;ENST00000515676;ENST00000506600;ENST00000514674;ENST00000509846;ENST00000511995	ENSP00000280326;ENSP00000423318;ENSP00000426923;ENSP00000423087;ENSP00000427631;ENSP00000399367;ENSP00000425751;ENSP00000422744;ENSP00000427297;ENSP00000423052
PTBP1;hCG_20560;PTB	Polypyrimidine tract binding protein 1, isoform CRA_e;Putative uncharacterized protein PTBP1;Polypyrimidine tract-binding protein 1;Heterogeneous nuclear ribonucleoprotein I;57 kDa RNA-binding protein PPTB-1;Polypyrimidine tract-binding protein 1 isoform c variant;Polypyrimidine tract binding protein 1;Polypyrimidine tract binding protein 1, isoform CRA_c	A6NLN1;P26599;Q59H49;Q9BUQ0	+	+	631820000	459130000	biological regulation;cellular macromolecule metabolic process;cellular metabolic process;cellular nitrogen compound metabolic process;cellular process;macromolecule metabolic process;metabolic process;mRNA metabolic process;mRNA processing;negative regulation of biological process;negative regulation of cell differentiation;negative regulation of cellular metabolic process;negative regulation of…	binding;nucleic acid binding;nucleotide binding;poly-pyrimidine tract binding;pre-mRNA binding;RNA binding;single-stranded RNA binding	cell part;heterogeneous nuclear ribonucleoprotein complex;intracellular membrane-bounded organelle;intracellular non-membrane-bounded organelle;intracellular organelle;intracellular organelle part;intracellular part;macromolecular complex;membrane-bounded organelle;non-membrane-bounded organelle;nuclear part;nucleolus;nucleoplasm;nucleus;organelle;organelle part;ribonucleoprotein complex	HnRNP-L_PTB;Nucleotide-bd_a/b_plait;RRM_dom	ENSG00000011304	ENST00000356948;ENST00000394601;ENST00000349038;ENST00000350092	ENSP00000349428;ENSP00000408096;ENSP00000014112;ENSP00000342332
NCL;hCG_33980	Nucleolin, isoform CRA_c;cDNA FLJ10452 fis, clone NT2RP1000966, highly similar to NUCLEOLIN;cDNA FLJ38578 fis, clone HCHON2007674, highly similar to NUCLEOLIN;Putative uncharacterized protein NCL;Nucleolin;Protein C23;cDNA FLJ45706 fis, clone FEBRA2028457, highly similar to Nucleolin;NCL protein	B3KM80;B3KTP9;C9J1H7;C9JLB1;C9JWL1;C9JYW2;P19338;Q53SK1;Q6ZS99;Q8NB06;Q9BQ02;Q9UCF0;Q9UDG1	+	+	625810000	722680000	anatomical structure formation involved in morphogenesis;angiogenesis;developmental process	binding;DNA binding;nucleic acid binding;nucleotide binding;RNA binding;sequence-specific DNA binding;telomeric DNA binding	cell cortex;cell part;cytoplasmic part;intracellular non-membrane-bounded organelle;intracellular organelle;intracellular organelle part;intracellular part;macromolecular complex;non-membrane-bounded organelle;nuclear part;nucleolus;nucleoplasm;organelle;organelle part;ribonucleoprotein complex	Nucleotide-bd_a/b_plait;RRM_dom	ENSG00000115053	ENST00000322723;ENST00000392033;ENST00000322732;ENST00000461347;ENST00000356936;ENST00000466274;ENST00000494618;ENST00000454824;ENST00000417652;ENST00000453992;ENST00000436894;ENST00000484328	ENSP00000318195;ENSP00000375887;ENSP00000319617;ENSP00000349410;ENSP00000401620;ENSP00000392747;ENSP00000413775;ENSP00000401322
EIF1AX;EIF1A;EIF4C	Eukaryotic translation initiation factor 1A, X-chromosomal;Eukaryotic translation initiation factor 4C	P47813;B2R5U5;Q0VGC2;Q5JPS5;Q5JPS6	+	+	624950000	82616000	cellular process;translational initiation	binding;nucleic acid binding;RNA binding;translation factor activity, nucleic acid binding;translation initiation factor activity	cell part;cytoplasmic part;cytosol;intracellular part	NA-bd_OB-fold;NA-bd_OB-fold-like;RNA-binding_domain_S1_IF1;TIF_eIF-1A;TIF_eIF-1A_CS	ENSG00000173674	ENST00000379607;ENST00000379593	ENSP00000368927;ENSP00000368912
EIF1AY	Putative uncharacterized protein EIF1AY;Eukaryotic translation initiation factor 1A, Y-chromosomal;Eukaryotic translation initiation factor 4C	A6NJH9;O14602;Q9BS77	+	+	624950000	82616000		binding;nucleic acid binding;RNA binding;translation factor activity, nucleic acid binding;translation initiation factor activity	cell part;cytoplasm;intracellular part	NA-bd_OB-fold;NA-bd_OB-fold-like;RNA-binding_domain_S1_IF1;TIF_eIF-1A;TIF_eIF-1A_CS	ENSG00000198692	ENST00000361365;ENST00000465253;ENST00000382772;ENST00000464196;ENST00000485584	ENSP00000354722;ENSP00000372222
RBBP4;RBAP48	Histone-binding protein RBBP4;Retinoblastoma-binding protein 4;Retinoblastoma-binding protein p48;Chromatin assembly factor 1 subunit C;Chromatin assembly factor I p48 subunit;Nucleosome-remodeling factor subunit RBAP48;cDNA FLJ53908, highly similar to Histone-binding protein RBBP4;cDNA FLJ50184, highly similar to Histone-binding protein RBBP4;Putative uncharacterized protein RBBP4	B2R6G9;B4DRH0;B4DRT0;C9JPP3;P31149;Q09028;Q53H02;Q96BV9	+	+	619475000	412048000	ATP-dependent chromatin remodeling;biological regulation;biosynthetic process;cell cycle;cellular biosynthetic process;cellular component assembly;cellular component assembly at cellular level;cellular component organization;cellular component organization at cellular level;cellular component organization or biogenesis;cellular component organization or biogenesis at cellular level;cellular macro…		CAF-1 complex;cell part;chromatin assembly complex;chromatin remodeling complex;chromosomal part;ESC/E(Z) complex;histone deacetylase complex;histone methyltransferase complex;intracellular organelle part;intracellular part;ISWI complex;macromolecular complex;methyltransferase complex;nuclear chromosome part;nuclear part;nucleoplasm part;NuRD complex;NURF complex;organelle part;PcG protein comple…	G-protein_beta_WD-40_rep;Histone-bd_RBBP4;WD40/YVTN_repeat-like_dom;WD40_repeat;WD40_repeat_CS;WD40_repeat_dom	ENSG00000162521	ENST00000373493;ENST00000465780;ENST00000373485;ENST00000414241;ENST00000477563;ENST00000401893;ENST00000458695;ENST00000490500;ENST00000445722;ENST00000475321;ENST00000492348;ENST00000463378;ENST00000460669;ENST00000482190	ENSP00000362592;ENSP00000362584;ENSP00000398242;ENSP00000385900;ENSP00000396057;ENSP00000389437
HNRNPM;HNRPM;NAGR1;ORF;DKFZp547H118	cDNA FLJ60435, highly similar to Heterogeneous nuclear ribonucleoprotein M;Heterogeneous nuclear ribonucleoprotein M;Heterogeneous nuclear ribonucleoprotein M isoform a variant;HNRPM protein;ORF protein;Putative uncharacterized protein DKFZp547H118	B4DEG4;P52272;Q15584;Q59ES8;Q6P2D7;Q7KYM9;Q8TCM5;Q8WZ44;Q96H56;Q9BWL9;Q9Y492	+	+	618380000	1668200000	alternative nuclear mRNA splicing, via spliceosome;cellular macromolecule metabolic process;cellular metabolic process;cellular nitrogen compound metabolic process;cellular process;macromolecule metabolic process;metabolic process;mRNA metabolic process;mRNA processing;nitrogen compound metabolic process;nuclear mRNA splicing, via spliceosome;nucleic acid metabolic process;nucleobase-containing c…	binding;nucleic acid binding;nucleotide binding;receptor activity;RNA binding	catalytic step 2 spliceosome;cell part;integral to membrane;integral to plasma membrane;intracellular membrane-bounded organelle;intracellular organelle;intracellular organelle part;intracellular part;intrinsic to membrane;intrinsic to plasma membrane;macromolecular complex;membrane part;membrane-bounded organelle;nuclear body;nuclear matrix;nuclear part;nucleoplasm part;nucleus;organelle;organel…	HnRNP_M;HnRNP_M_PY-NLS;Nucleotide-bd_a/b_plait;RRM_dom	ENSG00000099783	ENST00000348943;ENST00000325495	ENSP00000325732;ENSP00000325376
CLTC;CLH17;CLTCL2;KIAA0034	Clathrin heavy chain 1;Clathrin heavy chain on chromosome 17;CLTC protein	Q00610;Q49AL0;Q6N0A0;Q86TF2	+	+	610490000	13666000	axon guidance;biological regulation;cation transport;cell cycle phase;cell cycle process;cell surface receptor linked signaling pathway;cellular component assembly;cellular component assembly at cellular level;cellular component organization;cellular component organization at cellular level;cellular component organization or biogenesis;cellular component organization or biogenesis at cellular lev…	structural molecule activity	cell part;chromosomal part;clathrin coat;clathrin coat of coated pit;clathrin coat of trans-Golgi network vesicle;clathrin vesicle coat;clathrin-coated vesicle;coated vesicle;cytoplasmic membrane-bounded vesicle;cytoplasmic part;cytoplasmic vesicle;cytoplasmic vesicle part;cytoskeletal part;cytosol;Golgi apparatus part;intracellular membrane-bounded organelle;intracellular non-membrane-bounded or…	ARM-type_fold;Clathrin_H-chain/VPS_repeat;Clathrin_H-chain_link/propller;Clathrin_H-chain_linker_core;Clathrin_H-chain_propeller_N;Clathrin_H-chain_propeller_rpt;Clathrin_heavy_chain;TPR-like_helical	ENSG00000141367	ENST00000269122;ENST00000393043;ENST00000472129;ENST00000458188;ENST00000483176;ENST00000466513;ENST00000496076;ENST00000472651;ENST00000475458;ENST00000498711	ENSP00000269122;ENSP00000376763;ENSP00000396140
CKAP4	cDNA FLJ41699 fis, clone HCHON2004776, highly similar to Homo sapiens cytoskeleton-associated protein 4 (CKAP4), mRNA;Cytoskeleton-associated protein 4;63 kDa membrane protein;Similar to cytoskeleton-associated protein 4	B3KVX6;Q07065;Q504S5;Q53ES6;Q8TB01	+	+	606720000	8009900			cell fraction;cell part;cytoplasmic part;cytoskeleton;endoplasmic reticulum membrane;endoplasmic reticulum part;insoluble fraction;integral to membrane;intracellular non-membrane-bounded organelle;intracellular organelle;intracellular organelle part;intracellular part;intrinsic to membrane;lipid particle;membrane;membrane fraction;membrane part;non-membrane-bounded organelle;organelle;organelle m…		ENSG00000136026	ENST00000258512;ENST00000378026;ENST00000437873	ENSP00000258512;ENSP00000367265;ENSP00000402451
ACTR2;ARP2;Actr2;Arp2	Actin-related protein 2;Actin-like protein 2;cDNA FLJ51656, highly similar to Actin-like protein 2;cDNA FLJ51655, highly similar to Actin-like protein 2;ACTR2 protein	B2RCP5;B4DHK9;B4DWQ5;O15142;P61160;Q8IY98;Q96C82	+	+	602720000	65750000	cellular component movement;cellular process	adenyl nucleotide binding;adenyl ribonucleotide binding;ATP binding;binding;nucleotide binding;purine nucleotide binding;purine ribonucleoside triphosphate binding;purine ribonucleotide binding;ribonucleotide binding	Arp2/3 protein complex;cell part;cell projection;cytoplasm;cytoskeletal part;intracellular organelle part;intracellular part;macromolecular complex;organelle part;protein complex	Actin/actin-like_CS;Actin-like	ENSG00000138071	ENST00000260641;ENST00000476840;ENST00000471552;ENST00000377982	ENSP00000260641;ENSP00000367220
PSMA5;hCG_39916	Proteasome subunit alpha type-5;Proteasome zeta chain;Macropain zeta chain;Multicatalytic endopeptidase complex zeta chain;Proteasome (Prosome, macropain) subunit, alpha type, 5, isoform CRA_c;cDNA FLJ52182, highly similar to Proteasome subunit alpha type 5 (EC 3.4.25.1);Proteasome subunit alpha type	B2R8F6;B4E2V4;P28066;Q3T1C1;Q5U0A0;Q6IBF7	+	+	598670000	40695000	anaphase-promoting complex-dependent proteasomal ubiquitin-dependent protein catabolic process;antigen processing and presentation;antigen processing and presentation of exogenous antigen;antigen processing and presentation of exogenous peptide antigen;antigen processing and presentation of exogenous peptide antigen via MHC class I;antigen processing and presentation of exogenous peptide antigen …	catalytic activity;endopeptidase activity;hydrolase activity;peptidase activity;peptidase activity, acting on L-amino acid peptides;threonine-type endopeptidase activity;threonine-type peptidase activity	cell part;cytoplasm;cytoplasmic part;cytosol;intracellular membrane-bounded organelle;intracellular organelle;intracellular organelle part;intracellular part;macromolecular complex;membrane-bounded organelle;nuclear part;nucleoplasm;nucleus;organelle;organelle part;proteasome complex;proteasome core complex;proteasome core complex, alpha-subunit complex;protein complex	Proteasome_asu_N;Proteasome_sua/b;Proteasome_suA-type	ENSG00000143106	ENST00000271308;ENST00000490870;ENST00000477897;ENST00000484563;ENST00000491287	ENSP00000271308
HNRNPAB;ABBP1;HNRPAB	Heterogeneous nuclear ribonucleoprotein A/B;APOBEC1-binding protein 1;cDNA FLJ60713, highly similar to Homo sapiens heterogeneous nuclear ribonucleoprotein A/B (HNRPAB), transcript variant 1, mRNA;Putative uncharacterized protein HNRNPAB;Heterogeneous nuclear ribonucleoprotein AB isoform a variant	B3KNN5;B4DMY3;B5MD22;Q04150;Q53F64;Q8N7U3;Q99729;Q9BQ99	+	+	594300000	457220000	anatomical structure morphogenesis;biological regulation;cell morphogenesis;cell morphogenesis involved in differentiation;cellular component morphogenesis;cellular component organization;cellular component organization or biogenesis;cellular developmental process;cellular process;developmental process;epithelial to mesenchymal transition;positive regulation of biological process;positive regulat…	binding;mRNA binding;nucleic acid binding;nucleotide binding;RNA binding	cell part;cytoplasm;intracellular membrane-bounded organelle;intracellular organelle;intracellular part;macromolecular complex;membrane-bounded organelle;nucleus;organelle;ribonucleoprotein complex	CARG-binding_factor_N;Nucleotide-bd_a/b_plait;RRM_dom	ENSG00000197451	ENST00000358344;ENST00000506339;ENST00000355836;ENST00000514633;ENST00000515193;ENST00000506259;ENST00000504898;ENST00000406003;ENST00000504796	ENSP00000351108;ENSP00000422501;ENSP00000348093;ENSP00000427110;ENSP00000423495;ENSP00000427465;ENSP00000425031;ENSP00000384878
CORO1C;CRNN4	Coronin-1C_i2 protein;Coronin-1C_i3 protein;cDNA FLJ13143 fis, clone NT2RP3003230, highly similar to Coronin-1C;Coronin-1C;Coronin-3;hCRNN4;cDNA FLJ51205, highly similar to Coronin-1C;cDNA, FLJ79403, highly similar to Coronin-1C;cDNA, FLJ78964, highly similar to Coronin-1C;Coronin, actin binding protein, 1C variant	A7MAP0;A7MAP1;B3KN06;B3KU12;B4E3S0;B7Z9V0;Q53G58;Q59EA2;Q9NSK5;Q9ULV4	+	+	585290000	588390000	actin cytoskeleton organization;actin filament-based process;biological regulation;cellular component organization;cellular component organization at cellular level;cellular component organization or biogenesis;cellular component organization or biogenesis at cellular level;cellular membrane organization;cellular process;cellular response to stimulus;cytoskeleton organization;endocytosis;establis…		actin cytoskeleton;cell part;cytoskeleton;intracellular non-membrane-bounded organelle;intracellular organelle;intracellular part;non-membrane-bounded organelle;organelle	Coronin;DUF1899;DUF1900;WD40/YVTN_repeat-like_dom;WD40_repeat;WD40_repeat_CS;WD40_repeat_dom	ENSG00000110880	ENST00000420959;ENST00000261401	ENSP00000394496;ENSP00000261401
CORO6;PP1009;PP1782;PP1881	cDNA FLJ35111 fis, clone PLACE6007180, highly similar to Coronin-6;cDNA FLJ37364 fis, clone BRAMY2024247, highly similar to Coronin-6;cDNA FLJ39112 fis, clone NTONG2005657, highly similar to Coronin-6;Coronin-6;Coronin-like protein E	B3KRY9;B3KSZ9;B3KU26;Q6QEF8;Q71MF3;Q8WYH7;Q96K02	+	+	585290000	588390000	actin cytoskeleton organization;actin filament-based process;cellular component organization;cellular component organization at cellular level;cellular component organization or biogenesis;cellular component organization or biogenesis at cellular level;cellular process;cytoskeleton organization;organelle organization		actin cytoskeleton;cell part;cytoskeleton;intracellular non-membrane-bounded organelle;intracellular organelle;intracellular part;non-membrane-bounded organelle;organelle	Coronin;DUF1899;DUF1900;WD40/YVTN_repeat-like_dom;WD40_repeat;WD40_repeat_CS;WD40_repeat_dom	ENSG00000167549	ENST00000345068;ENST00000469090;ENST00000388767;ENST00000445145;ENST00000441352;ENST00000431377;ENST00000459686;ENST00000467534;ENST00000456796;ENST00000337761;ENST00000480954;ENST00000492276	ENSP00000344562;ENSP00000373419;ENSP00000393624;ENSP00000409108;ENSP00000406346;ENSP00000403019;ENSP00000336704
CCT7;CCTH;NIP7-1;hCG_1997313	T-complex protein 1 subunit eta;CCT-eta;HIV-1 Nef-interacting protein;Putative uncharacterized protein CCT7;cDNA FLJ54832, highly similar to T-complex protein 1 subunit eta;Chaperonin containing TCP1, subunit 7 (Eta), isoform CRA_a;cDNA FLJ59454, highly similar to T-complex protein 1 subunit eta;Chaperonin containing TCP1, subunit 7 (Eta), isoform CRA_c;cDNA FLJ54074, highly similar to T-complex …	A8K7E6;A8MWI8;B7WNW9;B7Z1C9;B7Z4T9;B7Z4Z7;B7Z7I4;B8ZZC9;O14871;Q53HV2;Q6FI26;Q6IBT3;Q99832	+	+	582030000	59583000	cellular macromolecule metabolic process;cellular metabolic process;cellular process;cellular protein metabolic process;'de novo' posttranslational protein folding;'de novo' protein folding;macromolecule metabolic process;metabolic process;primary metabolic process;protein folding;protein metabolic process	adenyl nucleotide binding;adenyl ribonucleotide binding;ATP binding;binding;nucleotide binding;purine nucleotide binding;purine ribonucleoside triphosphate binding;purine ribonucleotide binding;ribonucleotide binding	cell part;chaperonin-containing T-complex;cytoplasm;cytoplasmic part;cytoskeletal part;cytosol;cytosolic part;intracellular membrane-bounded organelle;intracellular organelle;intracellular organelle part;intracellular part;macromolecular complex;membrane-bounded organelle;microtubule;mitochondrion;organelle;organelle part;protein complex	Chap_CCT_eta;Chaperone_TCP-1;Chaperonin_TCP-1_CS;Cpn60/TCP-1	ENSG00000135624	ENST00000471927;ENST00000469844;ENST00000473197;ENST00000492253;ENST00000258091;ENST00000461290;ENST00000464397;ENST00000399032;ENST00000398422;ENST00000480489;ENST00000409924;ENST00000409081;ENST00000473786;ENST00000482064;ENST00000488856	ENSP00000258091;ENSP00000412996;ENSP00000381456;ENSP00000386978;ENSP00000386349
CCT4;CCTD;SRB	T-complex protein 1 subunit delta;CCT-delta;Stimulator of TAR RNA-binding	A8K3C3;B2R6I3;B5MCQ1;B7Z2F4;B7Z2Z8;B7Z9L0;O14870;P50991;Q53QP9;Q96C51	+	+	579640000	88490000	cellular macromolecule metabolic process;cellular metabolic process;cellular process;cellular protein metabolic process;'de novo' posttranslational protein folding;'de novo' protein folding;macromolecule metabolic process;metabolic process;primary metabolic process;protein folding;protein metabolic process	adenyl nucleotide binding;adenyl ribonucleotide binding;ATP binding;binding;nucleotide binding;purine nucleotide binding;purine ribonucleoside triphosphate binding;purine ribonucleotide binding;ribonucleotide binding	cell part;centrosome;chaperonin-containing T-complex;cytoplasm;cytoplasmic membrane-bounded vesicle;cytoplasmic part;cytoplasmic vesicle;cytoskeletal part;cytosol;cytosolic part;intracellular membrane-bounded organelle;intracellular non-membrane-bounded organelle;intracellular organelle;intracellular organelle part;intracellular part;macromolecular complex;melanosome;membrane-bounded organelle;me…	Chap_CCT_delta;Chaperone_TCP-1;Chaperonin_TCP-1_CS;Cpn60/TCP-1	ENSG00000115484	ENST00000394440;ENST00000461540;ENST00000461370	ENSP00000377958
RPL21;RP11-428O18.5-001;hCG_2020044	60S ribosomal protein L21;Ribosomal protein L21 variant;RPL21 protein;Ribosomal protein L21;Ribosomal protein L21, isoform CRA_a;cDNA, FLJ92056, Homo sapiens ribosomal protein L21 (RPL21), mRNA	P46778;Q16699;Q59GK9;Q6IAX2	+	+	579570000	844980000	biosynthetic process;catabolic process;cellular biosynthetic process;cellular catabolic process;cellular component disassembly;cellular component disassembly at cellular level;cellular component organization;cellular component organization at cellular level;cellular component organization or biogenesis;cellular component organization or biogenesis at cellular level;cellular macromolecular complex…	binding;nucleic acid binding;RNA binding;structural constituent of ribosome;structural molecule activity	cell part;cytoplasmic part;cytosolic large ribosomal subunit;intracellular non-membrane-bounded organelle;intracellular organelle;intracellular organelle part;intracellular part;large ribosomal subunit;macromolecular complex;non-membrane-bounded organelle;organelle;organelle part;ribonucleoprotein complex;ribosome	Ribosomal_L21e;Ribosomal_L21e_CS;Translation_prot_SH3-like	ENSG00000122026	ENST00000311549;ENST00000473558;ENST00000461690;ENST00000272274;ENST00000319826;ENST00000326092;ENST00000493317;ENST00000466550;ENST00000483765;ENST00000485756	ENSP00000346027;ENSP00000351021;ENSP00000370574;ENSP00000370569
ATP5A1;ATP5A;ATP5AL2;ATPM	ATP synthase subunit alpha;cDNA FLJ54625, highly similar to ATP synthase subunit alpha, mitochondrial (EC 3.6.3.14);ATP synthase subunit alpha, mitochondrial	A8K092;B4DGW3;B4DY56;P25705;Q53XX6;Q8IXV2;Q96FB4;Q96HW2;Q96IR6;Q9BTV8	+	+	579410000	84164000	ADP biosynthetic process;ADP metabolic process;ATP biosynthetic process;ATP catabolic process;ATP hydrolysis coupled proton transport;ATP metabolic process;ATP synthesis coupled proton transport;biological regulation;biosynthetic process;catabolic process;cation transport;cellular biosynthetic process;cellular catabolic process;cellular metabolic process;cellular nitrogen compound biosynthetic pr…	active transmembrane transporter activity;adenyl nucleotide binding;adenyl ribonucleotide binding;ADP binding;ATP binding;ATPase activity;ATPase activity, coupled;ATPase activity, coupled to movement of substances;ATPase activity, coupled to transmembrane movement of ions;ATPase activity, coupled to transmembrane movement of substances;binding;catalytic activity;cation transmembrane transporter a…	cell part;cytoplasmic part;intracellular organelle lumen;intracellular organelle part;intracellular part;macromolecular complex;membrane;membrane part;membrane-enclosed lumen;mitochondrial matrix;mitochondrial membrane part;mitochondrial part;mitochondrial proton-transporting ATP synthase complex;mitochondrial proton-transporting ATP synthase complex, catalytic core F(1);organelle lumen;organelle…	ATPase_a/bsu_AS;ATPase_F1/A1-cplx_a/bsu_N;ATPase_F1/A1-cplx_a_su_N;ATPase_F1/V1/A1_a/bsu_nucl-bd;ATPase_F1/V1/A1-cplx_a/bsu_C;ATPase_F1/V1/A1-cplx_a/bsu_N;ATPase_F1-cplx_asu	ENSG00000152234	ENST00000282050;ENST00000398752;ENST00000483666;ENST00000471790;ENST00000490226;ENST00000469552;ENST00000484856;ENST00000475026;ENST00000487439	ENSP00000282050;ENSP00000381736
FASN;FAS	Fatty acid synthase;[Acyl-carrier-protein] S-acetyltransferase;[Acyl-carrier-protein] S-malonyltransferase;3-oxoacyl-[acyl-carrier-protein] synthase;3-oxoacyl-[acyl-carrier-protein] reductase;3-hydroxypalmitoyl-[acyl-carrier-protein] dehydratase;Enoyl-[acyl-carrier-protein] reductase;Oleoyl-[acyl-carrier-protein] hydrolase;FASN protein	P49327;Q13479;Q13587;Q16702;Q4LE83;Q6P4U5;Q6PJJ3;Q6SS02;Q969R1;Q96C68;Q96IT0	+	+	579260000	26765000	acyl-CoA biosynthetic process;acyl-CoA metabolic process;acylglycerol biosynthetic process;acylglycerol metabolic process;amine metabolic process;biological regulation;biosynthetic process;carboxylic acid biosynthetic process;carboxylic acid metabolic process;cellular amine metabolic process;cellular amino acid metabolic process;cellular biosynthetic process;cellular ketone metabolic process;cell…	[acyl-carrier-protein] S-acetyltransferase activity;[acyl-carrier-protein] S-malonyltransferase activity;3-hydroxyacyl-[acyl-carrier-protein] dehydratase activity;3-hydroxypalmitoyl-[acyl-carrier-protein] dehydratase activity;3-oxoacyl-[acyl-carrier-protein] reductase (NADPH) activity;3-oxoacyl-[acyl-carrier-protein] synthase activity;acetyltransferase activity;acyl-[acyl-carrier-protein] hydrola…	cell part;cytoplasmic membrane-bounded vesicle;cytoplasmic part;cytoplasmic vesicle;cytosol;glycogen granule;Golgi apparatus;intracellular membrane-bounded organelle;intracellular organelle;intracellular part;melanosome;membrane;membrane-bounded organelle;membrane-bounded vesicle;mitochondrion;organelle;pigment granule;plasma membrane;vesicle	Ac_transferase_dom;Acyl_carrier_prot-like;Acyl_transferase;Acyl_Trfase/lysoPLipase;ADH_C;Beta-ketoacyl_synthase;DH_sc/Rdtase_SDR;Fatty_acid_synthase_dom_2;GroES-like;Ketoacyl_synth_AS;Ketoacyl_synth_C;Ketoacyl_synth_N;Malonyl_transacylase_ACP-bd;Methyltransf_12;NAD(P)-bd_dom;PKS/FAS_KR;PKS_ER;PPantetheine_attach_site;Thioesterase;Thiolase-like;Thiolase-like_subgr	ENSG00000169710	ENST00000306749	ENSP00000304592
RPL26;Rpl26	Putative uncharacterized protein RPL26;60S ribosomal protein L26;Silica-induced gene 20 protein;RPL26 protein	A6NE05;B2R4F0;P61254;Q02877;Q6IBH6;Q6IPY2	+	+	578400000	295220000	biosynthetic process;catabolic process;cellular biosynthetic process;cellular catabolic process;cellular component biogenesis;cellular component biogenesis at cellular level;cellular component disassembly;cellular component disassembly at cellular level;cellular component organization;cellular component organization at cellular level;cellular component organization or biogenesis;cellular componen…	binding;nucleic acid binding;RNA binding;structural constituent of ribosome;structural molecule activity	cell part;cytosolic large ribosomal subunit;intracellular organelle part;intracellular part;large ribosomal subunit;macromolecular complex;organelle part;ribonucleoprotein complex	KOW;Ribosomal_L24/26_CS;Ribosomal_L24_SH3-like;Ribosomal_L26/L24P_euk/arc;Translation_prot_SH3-like	ENSG00000161970	ENST00000293842;ENST00000334048	ENSP00000293842;ENSP00000350750
ARPC4;Arc20;ARC20;Arpc4	Putative uncharacterized protein ARPC4;Actin-related protein 2/3 complex subunit 4;Arp2/3 complex 20 kDa subunit	C9JJ59;C9JWM7;O15509;P59998;Q6P0W5;Q96QJ3	+	+	575120000	62668000	actin cytoskeleton organization;actin filament organization;actin filament polymerization;actin filament-based process;actin nucleation;actin polymerization or depolymerization;biological regulation;cellular component assembly;cellular component assembly at cellular level;cellular component organization;cellular component organization at cellular level;cellular component organization or biogenesi…		Arp2/3 protein complex;cell part;cell projection;cytoplasm;cytoskeletal part;cytoskeleton;intracellular non-membrane-bounded organelle;intracellular organelle;intracellular organelle part;intracellular part;macromolecular complex;non-membrane-bounded organelle;organelle;organelle part;protein complex	ARPC4	ENSG00000241553	ENST00000287613;ENST00000498623;ENST00000397261;ENST00000417500;ENST00000479956;ENST00000424442;ENST00000418163;ENST00000440787;ENST00000450841;ENST00000467289;ENST00000485273;ENST00000433034	ENSP00000287613;ENSP00000380431;ENSP00000414751;ENSP00000412284;ENSP00000402163;ENSP00000395085;ENSP00000416317;ENSP00000388169
CCT6A;CCT6;CCTZ	Chaperonin subunit 6A;Putative uncharacterized protein CCT6A;cDNA, FLJ94440, highly similar to Homo sapiens chaperonin containing TCP1, subunit 6A (zeta 1)(CCT6A), mRNA;cDNA FLJ53065, highly similar to T-complex protein 1 subunit zeta;cDNA FLJ52344, highly similar to T-complex protein 1 subunit zeta;cDNA, FLJ79129, highly similar to T-complex protein 1 subunit zeta;T-complex protein 1 subunit zet…	A1JUI8;A6NCD2;B2R9K8;B4DN39;B4DPJ8;P40227;Q3KP28;Q59ET3;Q75LP4;Q96S46	+	+	573040000	77619000	cellular macromolecule metabolic process;cellular metabolic process;cellular process;cellular protein metabolic process;'de novo' posttranslational protein folding;'de novo' protein folding;macromolecule metabolic process;metabolic process;primary metabolic process;protein folding;protein metabolic process	adenyl nucleotide binding;adenyl ribonucleotide binding;ATP binding;binding;nucleotide binding;purine nucleotide binding;purine ribonucleoside triphosphate binding;purine ribonucleotide binding;ribonucleotide binding	cell part;chaperonin-containing T-complex;cytoplasm;cytoplasmic part;cytoskeletal part;cytosol;cytosolic part;intracellular organelle part;intracellular part;macromolecular complex;microtubule;organelle part;protein complex	Chap_CCT_zeta;Chaperone_TCP-1;Chaperonin_TCP-1_CS;Cpn60/TCP-1	ENSG00000146731	ENST00000275603;ENST00000335503;ENST00000493855;ENST00000482776;ENST00000492618;ENST00000466572;ENST00000462133;ENST00000494736;ENST00000466479	ENSP00000275603;ENSP00000352019
RBMX;HNRPG;RBMXP1;RP11-1114A5.1-003	cDNA FLJ34201 fis, clone FCBBF3019714, highly similar to HETEROGENEOUS NUCLEAR RIBONUCLEOPROTEIN G;cDNA FLJ54953, highly similar to Heterogeneous nuclear ribonucleoprotein G;cDNA FLJ59107, moderately similar to Heterogeneous nuclear ribonucleoprotein G;Heterogeneous nuclear ribonucleoprotein G;RNA-binding motif protein, X chromosome;Glycoprotein p43;Heterogeneous nuclear ribonucleoprotein G, N-te…	B3KRG5;B4E352;B4E3U4;P38159;Q5JQ65;Q5JQ67;Q8N8Y7;Q969R3	+	+	561530000	1260200000	biological regulation;biosynthetic process;cellular biosynthetic process;cellular component assembly;cellular component organization;cellular component organization or biogenesis;cellular macromolecule biosynthetic process;cellular macromolecule metabolic process;cellular metabolic process;cellular nitrogen compound metabolic process;cellular process;cellular response to chemical stimulus;cellula…	binding;chromatin binding;core promoter binding;DNA binding;mRNA binding;nucleic acid binding;nucleotide binding;regulatory region DNA binding;regulatory region nucleic acid binding;RNA binding;transcription regulatory region DNA binding	catalytic step 2 spliceosome;cell part;chromatin;chromosomal part;euchromatin;extracellular membrane-bounded organelle;extracellular organelle;extracellular region part;extracellular vesicular exosome;heterogeneous nuclear ribonucleoprotein complex;intracellular membrane-bounded organelle;intracellular organelle;intracellular organelle part;intracellular part;macromolecular complex;membrane-bound…	Nucleotide-bd_a/b_plait;RBM1CTR;RRM_dom	ENSG00000147274	ENST00000496459;ENST00000419968;ENST00000431446;ENST00000464781;ENST00000449161;ENST00000320676	ENSP00000405117;ENSP00000411989;ENSP00000415250;ENSP00000359645
SSBP1;hCG_2014251;tcag7.401;SSBP	Single-stranded DNA binding protein 1;Single-stranded DNA binding protein 1, isoform CRA_a;cDNA, FLJ93504, Homo sapiens single-stranded DNA binding protein 1 (SSBP1), mRNA;Single-stranded DNA binding protein 1, isoform CRA_c;cDNA FLJ51825, highly similar to Single-stranded DNA-binding protein, mitochondrial;Putative uncharacterized protein SSBP1;Single-stranded DNA-binding protein, mitochondrial;…	A4D1U3;B7Z268;C9J8J0;C9K0U8;Q04837;Q567R6	+	+	554230000	584170000	anatomical structure morphogenesis;biological regulation;biosynthetic process;cell part morphogenesis;cellular biosynthetic process;cellular component morphogenesis;cellular component organization;cellular component organization at cellular level;cellular component organization or biogenesis;cellular component organization or biogenesis at cellular level;cellular developmental process;cellular ma…	binding;chromatin binding;DNA binding;nucleic acid binding;single-stranded DNA binding;structure-specific DNA binding	cell part;cytoplasmic part;intracellular membrane-bounded organelle;intracellular non-membrane-bounded organelle;intracellular organelle;intracellular organelle part;intracellular part;membrane-bounded organelle;mitochondrial nucleoid;mitochondrial part;mitochondrion;non-membrane-bounded organelle;nucleoid;organelle;organelle part	NA-bd_OB-fold;NA-bd_OB-fold-like;Primosome_PriB/ssb;ssDNA-bd	ENSG00000106028	ENST00000265304;ENST00000496622;ENST00000498107;ENST00000489378;ENST00000469123;ENST00000467681;ENST00000465582;ENST00000461433;ENST00000463093;ENST00000465167;ENST00000468267;ENST00000484178;ENST00000473783;ENST00000481508	ENSP00000265304;ENSP00000419541;ENSP00000418068;ENSP00000420485;ENSP00000419579;ENSP00000419388;ENSP00000418181;ENSP00000419665
SNRPD1;Snrpd1	Small nuclear ribonucleoprotein Sm D1;snRNP core protein D1;Sm-D autoantigen	B5BTZ1;P13641;P62314;Q7Z5A3	+	+	551970000	159360000	cellular component assembly;cellular component assembly at cellular level;cellular component organization;cellular component organization at cellular level;cellular component organization or biogenesis;cellular component organization or biogenesis at cellular level;cellular macromolecular complex assembly;cellular macromolecular complex subunit organization;cellular macromolecule metabolic proces…	binding;nucleic acid binding;RNA binding	catalytic step 2 spliceosome;cell part;cytoplasmic part;cytosol;intracellular organelle part;intracellular part;macromolecular complex;nuclear part;nucleoplasm;organelle part;ribonucleoprotein complex;small nuclear ribonucleoprotein complex;spliceosomal complex;U12-type spliceosomal complex	LSM_dom;Ribonucl_LSM;Ribonucl_LSM_euk/arc	ENSG00000167088	ENST00000300413	ENSP00000300413
PLEC1;hCG_1994702	Plectin-1;Hemidesmosomal protein 1;HCG1994702;Plectin isoform 1b;Plectin isoform 1a;Similar to plectin 1, intermediate filament binding protein, 500kD	Q15148;Q15149;Q16640;Q6S376;Q6S377;Q6S378;Q6S379;Q6S380;Q6S381;Q6S382;Q6S383;Q8WXV5;Q8WXV6;Q96IE3	+	+	550070000	183990000	cell junction assembly;cell junction organization;cell-substrate junction assembly;cellular component assembly;cellular component assembly at cellular level;cellular component disassembly;cellular component disassembly at cellular level;cellular component disassembly involved in apoptosis;cellular component organization;cellular component organization at cellular level;cellular component organiza…	structural constituent of muscle;structural molecule activity	adherens junction;anchoring junction;cell fraction;cell junction;cell part;cell-substrate adherens junction;cell-substrate junction;contractile fiber;contractile fiber part;costamere;cytoplasm;cytoplasmic part;cytoskeleton;cytosol;focal adhesion;hemidesmosome;insoluble fraction;intermediate filament cytoskeleton;intracellular non-membrane-bounded organelle;intracellular organelle;intracellular pa…	Actinin_actin-bd_CS;CH-domain;Plectin_repeat;S10_plectin_N;Spectrin/alpha-actinin	ENSG00000178209	ENST00000436759;ENST00000357316;ENST00000356346;ENST00000354958;ENST00000322810;ENST00000398774;ENST00000354589;ENST00000357649;ENST00000345136	ENSP00000388180;ENSP00000349868;ENSP00000348702;ENSP00000347044;ENSP00000323856;ENSP00000381756;ENSP00000346602;ENSP00000350277;ENSP00000344848
Ywhag;YWHAG	cDNA FLJ14168 fis, clone NT2RP2001440, highly similar to 14-3-3 protein gamma;cDNA FLJ52141, highly similar to 14-3-3 protein gamma;cDNA FLJ51843, highly similar to 14-3-3 protein gamma;14-3-3 protein gamma;14-3-3 protein gamma, N-terminally processed;Protein kinase C inhibitor protein 1	B3KNB4;B4DE78;B4DHC4;O70457;P35214;P61981;Q6FH52;Q9UDP2;Q9UN99	+	+	545800000	82234000	biological regulation;cell cycle process;cellular process;establishment of localization;establishment of localization in cell;establishment of protein localization;G2/M transition of mitotic cell cycle;intracellular protein transport;intracellular transport;protein targeting;protein transport;regulation of biological process;regulation of biological quality;regulation of cell communication;regula…	enzyme inhibitor activity;enzyme regulator activity;kinase inhibitor activity;kinase regulator activity;protein kinase C inhibitor activity;protein kinase inhibitor activity;protein kinase regulator activity;protein serine/threonine kinase inhibitor activity	cell part;cytoplasmic part;cytosol;intracellular part	14-3-3;14-3-3_CS;14-3-3_domain	ENSG00000170027	ENST00000307630;ENST00000453207	ENSP00000306330;ENSP00000390645
RPL30;Rpl30	60S ribosomal protein L30	P62888;B2R591;P04645;Q502Z6	+	+	537300000	1126100000	biosynthetic process;catabolic process;cellular biosynthetic process;cellular catabolic process;cellular component disassembly;cellular component disassembly at cellular level;cellular component organization;cellular component organization at cellular level;cellular component organization or biogenesis;cellular component organization or biogenesis at cellular level;cellular macromolecular complex…	binding;nucleic acid binding;RNA binding;structural constituent of ribosome;structural molecule activity	cell part;cytosolic large ribosomal subunit;intracellular organelle part;intracellular part;large ribosomal subunit;macromolecular complex;organelle part;ribonucleoprotein complex	Ribosomal_L30e;Ribosomal_L30e_CS;Ribosomal_L7Ae/L30e/S12e/Gad45	ENSG00000156482	ENST00000396072;ENST00000287038;ENST00000396070	ENSP00000379382;ENSP00000287038;ENSP00000379381
ARPC2;ARC34;PRO2446;hCG_16304	Putative uncharacterized protein ARPC2;Actin-related protein 2/3 complex subunit 2;Arp2/3 complex 34 kDa subunit;Actin related protein 2/3 complex, subunit 2, 34kDa, isoform CRA_a;cDNA FLJ76076, highly similar to Homo sapiens actin related protein 2/3 complex, subunit 2, 34kDa (ARPC2), transcript variant 2, mRNA;PNAS-139	C9JTV5;O15144;Q53R19;Q92801;Q9BXV5;Q9P1D4	+	+	534570000	48284000	biological regulation;cellular component movement;cellular component organization;cellular component organization or biogenesis;cellular process;positive regulation of actin filament polymerization;positive regulation of biological process;positive regulation of cellular component organization;positive regulation of cellular process;positive regulation of cytoskeleton organization;positive regula…	structural constituent of cytoskeleton;structural molecule activity	adherens junction;anchoring junction;Arp2/3 protein complex;cell junction;cell leading edge;cell part;cell projection;cell-substrate adherens junction;cell-substrate junction;cytoplasmic part;cytoskeletal part;cytoskeleton;focal adhesion;Golgi apparatus;intracellular membrane-bounded organelle;intracellular non-membrane-bounded organelle;intracellular organelle;intracellular organelle part;intrac…	P34-arc	ENSG00000163466	ENST00000315717;ENST00000420104;ENST00000489598;ENST00000491780;ENST00000421311;ENST00000420201;ENST00000478612;ENST00000480062;ENST00000414983;ENST00000295685;ENST00000465395;ENST00000472753;ENST00000471355;ENST00000484961;ENST00000470146;ENST00000477992;ENST00000462034;ENST00000456575;ENST00000487321	ENSP00000327137;ENSP00000401070;ENSP00000404420;ENSP00000396475;ENSP00000412632;ENSP00000295685;ENSP00000411612
LMNB1;LMN2;LMNB	Lamin-B1;cDNA FLJ50934, highly similar to Lamin-B1;LMNB1 protein	B2R6J6;B4DZT3;P20700;Q3SYN7;Q6DC98;Q96EI6	+	+	533110000	2019000000	cellular component disassembly;cellular component disassembly at cellular level;cellular component disassembly involved in apoptosis;cellular component organization;cellular component organization at cellular level;cellular component organization or biogenesis;cellular component organization or biogenesis at cellular level;cellular process	structural molecule activity	cell part;cytoskeletal part;envelope;intermediate filament;intracellular organelle part;intracellular part;lamin filament;macromolecular complex;membrane;nuclear envelope;nuclear inner membrane;nuclear matrix;nuclear membrane;nuclear part;nucleoplasm;organelle envelope;organelle inner membrane;organelle membrane;organelle part;protein complex	F;IF;Intermediate_filament_CS;Lamin_tail_dom	ENSG00000113368	ENST00000460265;ENST00000261366;ENST00000504788;ENST00000472034;ENST00000492190;ENST00000395354;ENST00000463908;ENST00000494185;ENST00000512460;ENST00000484340	ENSP00000261366;ENSP00000378761
EIF4A2;DDX2B;EIF4F;DKFZp566L241;hCG_1784041	cDNA FLJ58834, highly similar to Eukaryotic initiation factor 4A-II (EC 3.6.1.-);Putative uncharacterized protein EIF4A2;Eukaryotic initiation factor 4A-II;ATP-dependent RNA helicase eIF4A-2;BM-010 variant;Putative uncharacterized protein DKFZp566L241;Eukaryotic translation initiation factor 4A isoform 2-like protein;EIF4A2 protein;BM-010;Eukaryotic translation initiation factor 4A, isoform 2, is…	B4DJX6;C9JUF0;Q14240;Q53XJ6;Q59GT8;Q5JWW0;Q86WD0;Q96B07;Q96B90;Q96EA8;Q9NZE6	+	+	530301000	247155000	biological regulation;catabolic process;cell surface receptor linked signaling pathway;cellular catabolic process;cellular macromolecule catabolic process;cellular macromolecule metabolic process;cellular metabolic process;cellular nitrogen compound metabolic process;cellular process;cellular response to chemical stimulus;cellular response to cytokine stimulus;cellular response to organic substan…	adenyl nucleotide binding;adenyl ribonucleotide binding;ATP binding;ATPase activity;ATPase activity, coupled;ATP-dependent helicase activity;binding;catalytic activity;helicase activity;hydrolase activity;hydrolase activity, acting on acid anhydrides;hydrolase activity, acting on acid anhydrides, in phosphorus-containing anhydrides;nucleic acid binding;nucleoside-triphosphatase activity;nucleotid…	cell part;cytoplasmic part;cytosol;eukaryotic translation initiation factor 4F complex;intracellular part;macromolecular complex;protein complex	DNA/RNA_helicase_DEAD/DEAH_N;Helicase_ATP-bd;Helicase_C;RNA_helicase_DEAD_Q_motif;RNA-helicase_DEAD-box_CS	ENSG00000156976	ENST00000441007;ENST00000445596;ENST00000323963;ENST00000426808;ENST00000465222;ENST00000425053;ENST00000440191;ENST00000491473;ENST00000486805;ENST00000465032;ENST00000465267;ENST00000495049;ENST00000429589;ENST00000356531;ENST00000396527;ENST00000485101;ENST00000475653;ENST00000443963;ENST00000498746;ENST00000467585;ENST00000466362;ENST00000468362;ENST00000492144;ENST00000465792;ENST00000475409…	ENSP00000407504;ENSP00000415878;ENSP00000326381;ENSP00000392686;ENSP00000413529;ENSP00000398370;ENSP00000388237;ENSP00000348925;ENSP00000379780;ENSP00000402313
PSMA7;HSPC;RP5-1005F21.4-006;RP5-1005F21.4-005	Proteasome subunit alpha type-7;Proteasome subunit RC6-1;Proteasome subunit XAPC7;Proteasome subunit alpha type;Proteasome (Prosome, macropain) subunit, alpha type, 7	B2R515;O14818;Q05DH1;Q5JXJ1;Q5JXJ2;Q9BR53;Q9H4K5;Q9UEU8	+	+	526350000	16190000	anaphase-promoting complex-dependent proteasomal ubiquitin-dependent protein catabolic process;antigen processing and presentation;antigen processing and presentation of exogenous antigen;antigen processing and presentation of exogenous peptide antigen;antigen processing and presentation of exogenous peptide antigen via MHC class I;antigen processing and presentation of exogenous peptide antigen …	catalytic activity;endopeptidase activity;hydrolase activity;peptidase activity;peptidase activity, acting on L-amino acid peptides;threonine-type endopeptidase activity;threonine-type peptidase activity	cell part;cytoplasm;cytoplasmic part;cytosol;intracellular membrane-bounded organelle;intracellular organelle;intracellular organelle part;intracellular part;macromolecular complex;membrane-bounded organelle;nuclear part;nucleoplasm;nucleus;organelle;organelle part;proteasome complex;proteasome core complex;proteasome core complex, alpha-subunit complex;protein complex	Proteasome_asu_N;Proteasome_sua/b;Proteasome_suA-type	ENSG00000101182	ENST00000370873;ENST00000442551;ENST00000395567;ENST00000484488;ENST00000370861;ENST00000486193;ENST00000370858	ENSP00000359910;ENSP00000397047;ENSP00000378934;ENSP00000359898;ENSP00000359895
PSMA8;PSMA7L	Proteasome subunit alpha type;Proteasome subunit alpha type-7-like;PSMA8 protein	B0YJ74;B0YJ75;Q4G1B8;Q8IVP4;Q8TA98;Q8TAA2;Q8TAA3	+	+	526350000	16190000	anaphase-promoting complex-dependent proteasomal ubiquitin-dependent protein catabolic process;antigen processing and presentation;antigen processing and presentation of exogenous antigen;antigen processing and presentation of exogenous peptide antigen;antigen processing and presentation of exogenous peptide antigen via MHC class I;antigen processing and presentation of exogenous peptide antigen …	catalytic activity;endopeptidase activity;hydrolase activity;peptidase activity;peptidase activity, acting on L-amino acid peptides;threonine-type endopeptidase activity;threonine-type peptidase activity	cell part;cytoplasm;cytoplasmic part;cytosol;intracellular membrane-bounded organelle;intracellular organelle;intracellular part;macromolecular complex;membrane-bounded organelle;nucleus;organelle;proteasome core complex;proteasome core complex, alpha-subunit complex;protein complex	Proteasome_asu_N;Proteasome_sua/b;Proteasome_suA-type	ENSG00000154611	ENST00000343848;ENST00000415576;ENST00000308268	ENSP00000345584;ENSP00000409284;ENSP00000311121
EIF2S1;EIF2A;hCG_21909	cDNA FLJ51242, moderately similar to Eukaryotic translation initiation factor 2 subunit 1;Eukaryotic translation initiation factor 2 subunit 1;Eukaryotic translation initiation factor 2 subunit alpha;Eukaryotic translation initiation factor 2, subunit 1 alpha, 35kDa, isoform CRA_a;Full-length cDNA clone CS0DL010YH08 of B cells (Ramos cell line) of Homo sapiens (human);cDNA, FLJ92791, Homo sapiens…	B4DM12;P05198;Q53XC0	+	+	523810000	261940000	activation of signaling protein activity involved in unfolded protein response;biological regulation;cellular macromolecule metabolic process;cellular metabolic process;cellular process;cellular protein metabolic process;cellular response to stimulus;cellular response to stress;macromolecule metabolic process;macromolecule modification;metabolic process;phosphate-containing compound metabolic pro…	binding;nucleic acid binding;ribonucleoprotein binding;ribosome binding;RNA binding;translation factor activity, nucleic acid binding;translation initiation factor activity	cell part;cytoplasmic part;cytosol;eukaryotic translation initiation factor 2 complex;intracellular membrane-bounded organelle;intracellular non-membrane-bounded organelle;intracellular organelle;intracellular part;macromolecular complex;membrane-bounded organelle;non-membrane-bounded organelle;nucleus;organelle;polysome;protein complex;ribonucleoprotein complex;RNA granule;stress granule	NA-bd_OB-fold;NA-bd_OB-fold-like;Rbsml_prot_S1_RNA-bd_dom;RNA-binding_domain_S1;TIF_2_asu;TIF2_asu_C;TIF2_asu_middle	ENSG00000134001	ENST00000256383;ENST00000437108;ENST00000466499	ENSP00000256383;ENSP00000413083;ENSP00000425299
KHDRBS2;SLM1	KH domain-containing, RNA-binding, signal transduction-associated protein 2;Sam68-like mammalian protein 1	Q5VWX1;A8K7M8;Q8N4I4;Q8TCZ4	+	+	512170000	693230000	biological regulation;biosynthetic process;cellular biosynthetic process;cellular macromolecule biosynthetic process;cellular macromolecule metabolic process;cellular metabolic process;cellular nitrogen compound metabolic process;cellular process;macromolecule biosynthetic process;macromolecule metabolic process;metabolic process;nitrogen compound metabolic process;nucleic acid metabolic process;…	binding;mRNA binding;nucleic acid binding;poly(A) RNA binding;poly(U) RNA binding;poly-purine tract binding;poly-pyrimidine tract binding;RNA binding;single-stranded RNA binding	cell part;intracellular membrane-bounded organelle;intracellular organelle;intracellular part;membrane-bounded organelle;nucleus;organelle	KH_dom;KH_dom_type_1	ENSG00000112232	ENST00000281156	ENSP00000281156
KHDRBS1;hCG_41606;SAM68	cDNA, FLJ93365, highly similar to Homo sapiens KH domain containing, RNA binding, signal transduction associated 1 (KHDRBS1), mRNA;cDNA FLJ54590, highly similar to KH domain-containing, RNA-binding, signaltransduction-associated protein 1;KH domain containing, RNA binding, signal transduction associated 1, isoform CRA_b;cDNA FLJ52899, highly similar to KH domain-containing, RNA-binding, signaltra…	B2R7B5;B4DDX2;B4E043;Q07666;Q6PJX7;Q8NB97;Q99760	+	+	512170000	693230000	biological regulation;biosynthetic process;cell cycle arrest;cell cycle process;cell proliferation;cell surface receptor linked signaling pathway;cellular biosynthetic process;cellular macromolecule biosynthetic process;cellular macromolecule metabolic process;cellular metabolic process;cellular nitrogen compound metabolic process;cellular process;cellular response to stimulus;G2/M transition of …	binding;DNA binding;nucleic acid binding;RNA binding	cell part;intracellular membrane-bounded organelle;intracellular organelle;intracellular part;membrane;membrane-bounded organelle;nucleus;organelle	KH_dom;KH_dom_type_1	ENSG00000121774	ENST00000327300;ENST00000484270;ENST00000307714;ENST00000492989;ENST00000355201	ENSP00000313829;ENSP00000417731;ENSP00000347336
KHDRBS3;SALP;SLM2	KH domain-containing, RNA-binding, signal transduction-associated protein 3;Sam68-like mammalian protein 2;Sam68-like phosphotyrosine protein;RNA-binding protein T-Star	O75525;Q6NUL8;Q9UPA8	+	+	512170000	32183000	biological regulation;biosynthetic process;cellular biosynthetic process;cellular macromolecule biosynthetic process;cellular macromolecule metabolic process;cellular metabolic process;cellular nitrogen compound metabolic process;cellular process;gamete generation;macromolecule biosynthetic process;macromolecule metabolic process;male gamete generation;metabolic process;mRNA metabolic process;mRN…	binding;nucleic acid binding;RNA binding;single-stranded RNA binding	cell part;intracellular membrane-bounded organelle;intracellular organelle;intracellular part;membrane-bounded organelle;nucleus;organelle	KH_dom	ENSG00000131773	ENST00000355849;ENST00000395313	ENSP00000348108;ENSP00000378724
DKFZp762E193;GNG12;RP5-975D15.2-001;hCG_1640926	G-protein gamma-12 subunit variant;G-protein gamma-12 subunit;Guanine nucleotide binding protein (G protein), gamma 12;Guanine nucleotide binding protein (G protein), gamma 12, isoform CRA_a;Putative uncharacterized protein DKFZp762E193;cDNA FLJ76584, highly similar to Homo sapiens guanine nucleotide binding protein (G protein), gamma 12 (GNG12), mRNA;Guanine nucleotide-binding protein G(I)/G(S)/…	Q53GD1;Q69YP5;Q9BRV5;Q9UBI6	+	+	504000000	251540000	anatomical structure development;biological regulation;cell communication;cell surface receptor linked signaling pathway;cell-cell signaling;cellular metabolic process;cellular process;cellular response to chemical stimulus;cellular response to endogenous stimulus;cellular response to glucagon stimulus;cellular response to hormone stimulus;cellular response to organic substance;cellular response …	anion binding;binding;ion binding;molecular transducer activity;phosphate ion binding;signal transducer activity	actin filament;cell part;cytoskeletal part;extrinsic to internal side of plasma membrane;extrinsic to membrane;extrinsic to plasma membrane;heterotrimeric G-protein complex;intracellular organelle part;intracellular part;macromolecular complex;membrane;membrane part;organelle part;plasma membrane;plasma membrane part;protein complex	G-protein_gamma-like_dom;Gprotein-gamma	ENSG00000172380	ENST00000370982;ENST00000494936	ENSP00000360021
PRDX6;AOP2;KIAA0106	Peroxiredoxin 6;Peroxiredoxin-6;Antioxidant protein 2;1-Cys peroxiredoxin;Acidic calcium-independent phospholipase A2;Non-selenium glutathione peroxidase;24 kDa protein;Liver 2D page spot 40;Red blood cells page spot 12;cDNA FLJ51310, moderately similar to Peroxiredoxin-6 (EC 1.11.1.15)	A4UCS6;A8JZY7;B4DUK1;P30041;P32077;Q5TAH4;Q5ZEZ8	+	+	490820000	102540000	catabolic process;cellular catabolic process;cellular lipid catabolic process;cellular lipid metabolic process;cellular metabolic process;cellular process;cellular response to chemical stimulus;cellular response to hydrogen peroxide;cellular response to oxidative stress;cellular response to reactive oxygen species;cellular response to stimulus;cellular response to stress;hydrogen peroxide catabol…	antioxidant activity;carboxylic ester hydrolase activity;catalytic activity;glutathione peroxidase activity;hydrolase activity;hydrolase activity, acting on ester bonds;lipase activity;oxidoreductase activity;oxidoreductase activity, acting on paired donors, with incorporation or reduction of molecular oxygen;oxidoreductase activity, acting on peroxide as acceptor;peroxidase activity;peroxiredoxi…	cell part;cytoplasmic membrane-bounded vesicle;cytoplasmic part;cytoplasmic vesicle;cytosol;intracellular membrane-bounded organelle;intracellular organelle;intracellular part;lysosome;lytic vacuole;membrane-bounded organelle;membrane-bounded vesicle;organelle;vacuole;vesicle	AhpC/TSA;Peroxiredoxin_AhpC-typ;Peroxiredoxin_C;Thioredoxin-like_fold	ENSG00000117592	ENST00000340385;ENST00000460950;ENST00000431633;ENST00000470017	ENSP00000342026;ENSP00000392576
FLNB;FLN1L;FLN3;TABP;TAP;DKFZp686A1668	Filamin B;Filamin-B;Beta-filamin;Actin-binding-like protein;Thyroid autoantigen;Truncated actin-binding protein;ABP-280 homolog;ABP-278;Filamin-3;Filamin homolog 1;Putative uncharacterized protein FLNB;Putative uncharacterized protein DKFZp686A1668;Filamin B variant 2	B2ZZ83;B2ZZ84;B2ZZ85;C9JKE6;C9JMC4;O75369;Q13706;Q59EC2;Q60FE7;Q68CT4;Q6MZJ1;Q8WXS9;Q8WXT0;Q8WXT1;Q8WXT2;Q8WXT3;Q9NRB5;Q9NT26;Q9UEV9	+	+	489210000	43591000	actin cytoskeleton organization;actin filament-based process;anatomical structure development;biological regulation;cell differentiation;cell surface receptor linked signaling pathway;cellular component organization;cellular component organization at cellular level;cellular component organization or biogenesis;cellular component organization or biogenesis at cellular level;cellular developmental …		actin cytoskeleton;cell cortex;cell part;contractile fiber part;cytoplasmic part;cytoskeleton;cytosol;integral to membrane;intracellular membrane-bounded organelle;intracellular non-membrane-bounded organelle;intracellular organelle;intracellular part;intrinsic to membrane;membrane;membrane part;membrane-bounded organelle;non-membrane-bounded organelle;nucleus;organelle;organelle part;plasma memb…	Actinin_actin-bd_CS;CH-domain;Filamin;Filamin/ABP280_repeat-like;Ig_E-set;Ig-like_fold	ENSG00000136068	ENST00000295956;ENST00000490882;ENST00000358537;ENST00000429972;ENST00000348383;ENST00000357272;ENST00000493452;ENST00000419752;ENST00000481470;ENST00000491408;ENST00000477629;ENST00000466455;ENST00000470231;ENST00000468939;ENST00000475487;ENST00000484981	ENSP00000295956;ENSP00000420213;ENSP00000351339;ENSP00000415599;ENSP00000232447;ENSP00000349819;ENSP00000418510;ENSP00000414532;ENSP00000420199;ENSP00000419954
KARS;KIAA0070	Lysyl-tRNA synthetase;Lysine--tRNA ligase;cDNA FLJ44621 fis, clone BRACE2016896, highly similar to Lysyl-tRNA synthetase (EC 6.1.1.6)	A8MSK1;O14946;Q15046;Q6ZTI3;Q96J25;Q9HB23	+	+	488520000	11046000	amine metabolic process;amino acid activation;carboxylic acid metabolic process;cellular amine metabolic process;cellular amino acid metabolic process;cellular ketone metabolic process;cellular macromolecule metabolic process;cellular metabolic process;cellular nitrogen compound metabolic process;cellular process;interspecies interaction between organisms;lysyl-tRNA aminoacylation;macromolecule m…	adenyl nucleotide binding;adenyl ribonucleotide binding;aminoacyl-tRNA ligase activity;ATP binding;binding;catalytic activity;cation binding;ion binding;ligase activity;ligase activity, forming aminoacyl-tRNA and related compounds;ligase activity, forming carbon-oxygen bonds;lysine-tRNA ligase activity;metal ion binding;nucleic acid binding;nucleotide binding;purine nucleotide binding;purine ribo…	cell fraction;cell part;cytoplasm;cytoplasmic part;cytoskeleton;cytosol;extracellular region;intracellular membrane-bounded organelle;intracellular non-membrane-bounded organelle;intracellular organelle;intracellular organelle lumen;intracellular organelle part;intracellular part;membrane;membrane-bounded organelle;membrane-enclosed lumen;microtubule cytoskeleton;mitochondrial matrix;mitochondria…	aa-tRNA-synt_II;aa-tRNA-synt_II-like;aa-tRNA-synth_II;Lys-tRNA-synth_II;Lys-tRNA-synth_II_C;NA-bd_OB_tRNA-helicase;NA-bd_OB-fold;NA-bd_OB-fold-like	ENSG00000065427	ENST00000302445;ENST00000319410;ENST00000378668;ENST00000393395	ENSP00000303043;ENSP00000325448;ENSP00000367937;ENSP00000377053
SLC25A3;PHC;OK/SW-cl.48;DKFZp686J11229	cDNA, FLJ96465, highly similar to Homo sapiens solute carrier family 25 (mitochondrial carrier;phosphate carrier), member 3 (SLC25A3), nuclear gene encodingmitochondrial protein, transcript variant 1b, mRNA;Phosphate carrier protein, mitochondrial;Phosphate transport protein;Solute carrier family 25 member 3;Solute carrier family 25 member 3 isoform b variant;Putative uncharacterized protein DKFZ…	B2RE88;B3KS34;Q00325;Q53HC3;Q6MZF9;Q7Z7N7;Q8NCF7;Q96A03	+	+	483820000	73611000	cellular metabolic process;cellular process;establishment of localization;generation of precursor metabolites and energy;metabolic process;transport	active transmembrane transporter activity;anion transmembrane transporter activity;inorganic anion transmembrane transporter activity;ion transmembrane transporter activity;phosphate ion carrier activity;phosphate ion transmembrane transporter activity;secondary active transmembrane transporter activity;substrate-specific transmembrane transporter activity;substrate-specific transporter activity;…	cell part;cytoplasmic part;integral to membrane;integral to plasma membrane;intracellular organelle part;intracellular part;intrinsic to membrane;intrinsic to plasma membrane;membrane;membrane part;mitochondrial inner membrane;mitochondrial membrane;mitochondrial part;organelle inner membrane;organelle membrane;organelle part;plasma membrane part	Mitochondrial_sb/sol_carrier;Mt_carrier_dom	ENSG00000075415	ENST00000401722;ENST00000228318;ENST00000188376	ENSP00000383898;ENSP00000228318;ENSP00000188376
ST13;RP3-408N23.5-003;FAM10A1;HIP;SNC6;AAG2;hCG_1790973;FAM10A4	Suppression of tumorigenicity 13 (Colon carcinoma) (Hsp70 interacting protein);cDNA FLJ53687, highly similar to Hsc70-interacting protein;cDNA, FLJ79054, highly similar to Hsc70-interacting protein;Hsc70-interacting protein;Suppression of tumorigenicity 13 protein;Putative tumor suppressor ST13;Protein FAM10A1;Progesterone receptor-associated p48 protein;Renal carcinoma antigen NY-REN-33;ST13 pro…	B1AHN5;B4E0U6;B7ZA40;O14999;P50502;Q0IJ56;Q1XBU6;Q1XBU7;Q2TU77;Q3KNR6;Q8IZP2	+	+	478440000	32114000	biological regulation;cellular component assembly;cellular component organization;cellular component organization or biogenesis;cellular macromolecule metabolic process;cellular metabolic process;cellular process;cellular protein metabolic process;chaperone cofactor-dependent protein refolding;chaperone-mediated protein folding;macromolecular complex assembly;macromolecular complex subunit organi…	adenyl deoxyribonucleotide binding;adenyl nucleotide binding;binding;dATP binding;deoxyribonucleotide binding;nucleotide binding;purine deoxyribonucleotide binding;purine nucleotide binding	cell part;cytoplasm;cytoplasmic part;cytosol;intracellular part;macromolecular complex;protein complex	STI1_HS-bd;TPR_2;TPR_repeat;TPR-1;TPR-contain_dom;TPR-like_helical	ENSG00000100380	ENST00000216218;ENST00000480048;ENST00000455824;ENST00000413424;ENST00000411695;ENST00000495652	ENSP00000216218;ENSP00000397062;ENSP00000412049;ENSP00000392067
FAM10A5	Putative protein FAM10A5	Q8NFI4	+	+	478440000	32114000			cell part;cytoplasm;intracellular part	STI1_HS-bd;TPR_repeat;TPR-contain_dom;TPR-like_helical	ENSG00000212789	ENST00000391478	ENSP00000375309
HNRPR;hCG_38907;HNRNPR;DKFZp686A13234;DKFZp686O0665	cDNA, FLJ93632, highly similar to Homo sapiens heterogeneous nuclear ribonucleoprotein R (HNRPR), mRNA;cDNA FLJ53358, highly similar to Heterogeneous nuclear ribonucleoprotein R;cDNA FLJ53360, highly similar to Heterogeneous nuclear ribonucleoprotein R;Heterogeneous nuclear ribonucleoprotein R, isoform CRA_a;cDNA FLJ54544, highly similar to Heterogeneous nuclear ribonucleoprotein R;Heterogeneous …	B2R7W4;B4DMB1;B4DMD1;B4DT28;O43390;Q0VGD6;Q2L7G6;Q5TEH1;Q6MZS5;Q7Z334;Q9BV64	+	+	474330000	525650000	cellular macromolecule metabolic process;cellular metabolic process;cellular nitrogen compound metabolic process;cellular process;macromolecule metabolic process;metabolic process;mRNA metabolic process;mRNA processing;nitrogen compound metabolic process;nuclear mRNA splicing, via spliceosome;nucleic acid metabolic process;nucleobase-containing compound metabolic process;primary metabolic process…	binding;nucleic acid binding;nucleotide binding;RNA binding	catalytic step 2 spliceosome;cell part;cytoplasm;heterogeneous nuclear ribonucleoprotein complex;intracellular membrane-bounded organelle;intracellular organelle;intracellular organelle part;intracellular part;macromolecular complex;membrane-bounded organelle;nuclear part;nucleoplasm;nucleus;organelle;organelle part;ribonucleoprotein complex;spliceosomal complex	HnRNP_R/Q_splicing_fac;Nucleotide-bd_a/b_plait;RRM_dom	ENSG00000125944	ENST00000464516;ENST00000478691;ENST00000374616;ENST00000476660;ENST00000427764;ENST00000414299;ENST00000426846;ENST00000374612;ENST00000302271;ENST00000463552;ENST00000470941;ENST00000476451;ENST00000491459;ENST00000490652	ENSP00000363745;ENSP00000392799;ENSP00000413303;ENSP00000415042;ENSP00000363741;ENSP00000304405
ATP1A2;RP11-536C5.4-003;RP11-536C5.4-008;KIAA0778	ATPase, Na+/K+ transporting, alpha 2 (+) polypeptide;cDNA, FLJ95053, highly similar to Homo sapiens ATPase, Na+/K+ transporting, alpha 2 (+) polypeptide(ATP1A2), mRNA;cDNA FLJ34298 fis, clone FEBRA2006357, highly similar to Sodium/potassium-transporting ATPase alpha-2 chain (EC 3.6.3.9);cDNA FLJ42590 fis, clone BRACE3009708, highly similar to Sodium/potassium-transporting ATPase alpha-2chain (EC …	B1AKY9;B1AKZ0;B2RAQ4;B3KRI1;B3KW93;B3KX35;B4DHD7;B4DIQ8;B4DRW5;P50993;Q07059;Q58I22;Q5JW74;Q86UZ5;Q9UQ25	+	+	470420000	24252000	adult behavior;adult locomotory behavior;associative learning;ATP biosynthetic process;ATP hydrolysis coupled proton transport;ATP metabolic process;behavior;biological regulation;biosynthetic process;calcium ion homeostasis;cation homeostasis;cation transport;cellular biosynthetic process;cellular calcium ion homeostasis;cellular cation homeostasis;cellular chemical homeostasis;cellular divalent…	active transmembrane transporter activity;adenyl nucleotide binding;adenyl ribonucleotide binding;ATP binding;ATPase activity;ATPase activity, coupled;ATPase activity, coupled to movement of substances;ATPase activity, coupled to transmembrane movement of ions;ATPase activity, coupled to transmembrane movement of ions, phosphorylative mechanism;ATPase activity, coupled to transmembrane movement o…	caveola;cell fraction;cell part;cell projection;cell projection part;cytoplasm;cytoplasmic part;dendritic spine;endosome;insoluble fraction;integral to membrane;intracellular membrane-bounded organelle;intracellular organelle;intracellular part;intrinsic to membrane;macromolecular complex;membrane;membrane fraction;membrane part;membrane raft;membrane-bounded organelle;microsome;neuron projection…	ATPase_cation_domN;ATPase_P-typ_ATPase-assoc-dom;ATPase_P-typ_cation-ex_asu_euk;ATPase_P-typ_cation-exchng_asu;ATPase_P-typ_cation-transptr_C;ATPase_P-typ_cation-transptr_N;ATPase_P-typ_cyto_domA;ATPase_P-typ_cyto_domN;ATPase_P-typ_ion-transptr;ATPase_P-typ_P_site;ATPase_P-typ_TM_dom;Dehalogen-like_hydro;HAD-like_dom	ENSG00000018625	ENST00000472488;ENST00000478587;ENST00000361216;ENST00000392233;ENST00000368084;ENST00000468587;ENST00000447527;ENST00000435866;ENST00000463989;ENST00000459972	ENSP00000354490;ENSP00000376066;ENSP00000357063;ENSP00000411705;ENSP00000407806
ATP1A3;Atp1a3	cDNA FLJ30174 fis, clone BRACE2000975, highly similar to Sodium/potassium-transporting ATPase alpha-3 chain (EC 3.6.3.9);cDNA FLJ37309 fis, clone BRAMY2016611, highly similar to Sodium/potassium-transporting ATPase alpha-3 chain (EC 3.6.3.9);cDNA FLJ16157 fis, clone BRAWH2006479, highly similar to Sodium/potassium-transporting ATPase alpha-3 chain (EC 3.6.3.9);cDNA FLJ59485, highly similar to Sod…	B3KNQ8;B3KSY7;B3KV59;B7Z1Q9;B7Z2T0;B7Z3F8;B7Z401;B7Z9V4;C9JBU2;P13637;Q16732;Q16735;Q53ES0;Q58I21;Q969K5	+	+	470420000	24252000	ATP biosynthetic process;ATP hydrolysis coupled proton transport;ATP metabolic process;biosynthetic process;cation transport;cellular biosynthetic process;cellular metabolic process;cellular nitrogen compound biosynthetic process;cellular nitrogen compound metabolic process;cellular process;energy coupled proton transport, against electrochemical gradient;establishment of localization;heterocycle…	active transmembrane transporter activity;adenyl nucleotide binding;adenyl ribonucleotide binding;ATP binding;ATPase activity;ATPase activity, coupled;ATPase activity, coupled to movement of substances;ATPase activity, coupled to transmembrane movement of ions;ATPase activity, coupled to transmembrane movement of ions, phosphorylative mechanism;ATPase activity, coupled to transmembrane movement o…	axon;cell part;cell projection;cytoplasmic part;endoplasmic reticulum;Golgi apparatus;integral to membrane;intracellular membrane-bounded organelle;intracellular organelle;intracellular part;intrinsic to membrane;macromolecular complex;membrane;membrane part;membrane-bounded organelle;myelin sheath;neuron projection;organelle;plasma membrane part;protein complex;sodium:potassium-exchanging ATPase…	ATPase_cation_domN;ATPase_P-typ_ATPase-assoc-dom;ATPase_P-typ_cation-ex_asu_euk;ATPase_P-typ_cation-exchng_asu;ATPase_P-typ_cation-transptr_C;ATPase_P-typ_cation-transptr_N;ATPase_P-typ_cyto_domA;ATPase_P-typ_cyto_domN;ATPase_P-typ_ion-transptr;ATPase_P-typ_P_site;ATPase_P-typ_TM_dom;Dehalogen-like_hydro;HAD-like_dom	ENSG00000105409	ENST00000302102;ENST00000441343;ENST00000473840;ENST00000485672;ENST00000473086;ENST00000448429;ENST00000483078;ENST00000468774;ENST00000465007	ENSP00000302397;ENSP00000411503;ENSP00000403667
[truncated: 5,037 more rows]

## Sheet: enrichment unique FA
Selection column	Category column	Category value	Total size	Selection size	Category size	Intersection size	Enrichment factor	P value	Benj. Hoch. FDR
unique FA	GOCC name	intracellular part	20225	2503	11781	2108	1.4458	4.0171e-194	4.9129e-191
unique FA	GOCC name	cytoplasmic part	20225	2503	6462	1396	1.7456	1.633e-153	9.9859e-151
unique FA	GOBP name	cellular process	20225	2503	11899	1931	1.3113	4.6441e-94	4.8507e-90
unique FA	GOCC name	intracellular organelle	20225	2503	7548	1401	1.4998	1.377e-91	5.6135e-89
unique FA	GOCC name	organelle	20225	2503	7568	1401	1.4958	1.3459e-90	4.1152e-88
unique FA	GOCC name	intracellular membrane-bounded organelle	20225	2503	6380	1241	1.5717	2.488e-90	6.0857e-88
[truncated: 921 more rows]

## Sheet: enrichment unique UV
Selection column	Category column	Category value	Total size	Selection size	Category size	Intersection size	Enrichment factor	P value	Benj. Hoch. FDR
[truncated: 356 more rows]

[truncated: 3 more sheets: enrichments FA total, enrichments UV total, intensity distribution]
